# Supplementary material for: Multilevel neurium-mimetic individualized graft via additive manufacturing for efficient tissue repair
Source: Nat Commun. 2024 Jul 31;15:6428. doi: 10.1038/s41467-024-49980-w (PMC11289102; doi:10.1038/s41467-024-49980-w)
Supplement: Supplementary file 9 — Source data [file 41467_2024_49980_MOESM9_ESM.xlsx]

## Sheet: Fig. 1g
SpinMed			Hollow			Natural nerve			Decellularized nerve
Compressive Strain (%)	Stress (Mpa)		Compressive Strain (%)	Stress (Mpa)		Compressive Strain (%)	Stress (Mpa)		Compressive Strain (%)	Stress (Mpa)
-0.000221946	0.000337263		3.7676e-05	-7.90859e-05		0.000290644	0.000197981		5.08626e-05	5.35514e-05
-0.00016646	0.000496188		0.000244894	0.000247461		0.000653948	6.80195e-05		0.000203451	-4.86362e-05
-5.54865e-05	0.000286853		0.000828873	3.78418e-05		0.00125946	0.000244351		0.000635783	0.000111192
0.000258937	0.000501859		0.00118679	0.000233203		0.00222827	0.000110047		0.00139872	3.08846e-05
0.0012207	0.000569221		0.00171426	0.000206795		0.00290644	0.000142451		0.00218709	-4.69759e-05
0.00279282	0.000808045		0.00244894	0.000212704		0.00365727	0.000180223		0.00295003	4.88336e-05
0.0036991	0.00175113		0.00327781	0.000188527		0.00455342	0.000173927		0.00417074	0.000182488
0.0045314	0.00189071		0.00410669	0.000194956		0.00547379	0.000255436		0.00577291	0.000652083
0.00517874	0.00237657		0.0049544	0.000313171		0.00663636	0.000184292		0.00689189	0.00075242
0.00580759	0.00269613		0.00570792	-8.23791e-06		0.00755673	0.000298015		0.00788371	0.00095483
0.00651042	0.00294833		0.00636725	0.0004132		0.00845289	0.000196185		0.00892639	0.00092899
0.00721325	0.00362211		0.00706425	3.46245e-05		0.00917949	0.000233667		0.00976562	0.001083
0.0078236	0.00386639		0.00781778	0.000275886		0.00997876	0.000185953		0.0105286	0.0011048
0.00841545	0.00419519		0.008722	0.000184687		0.0106085	0.000232913		0.0113678	0.00106825
0.00958067	0.00434297		0.0092683	0.000142307		0.0112624	0.000272151		0.0122833	0.00133461
0.00978412	0.00450247		0.00956971	0.000337986		0.0119164	0.000183719		0.013148	0.00123168
0.010117	0.00447118		0.0101914	0.000217308		0.0126188	0.000305399		0.0139872	0.001346
0.0106534	0.00486002		0.0108884	0.000779277		0.0135149	0.000283883		0.0149028	0.00129021
0.0113008	0.00526577		0.0115289	0.000942961		0.0146533	0.000451598		0.0158946	0.00151648
0.0119851	0.00540057		0.0128098	0.00163886		0.0156221	0.000537402		0.0167084	0.00144956
0.0125769	0.00606218		0.0129982	0.00164887		0.0163729	0.000582957		0.0174459	0.00152791
0.0131133	0.00609343		0.0133562	0.00190854		0.0171722	0.00066898		0.0181834	0.0016746
0.0137422	0.0064863		0.0139401	0.00250174		0.0180926	0.000663537		0.0189972	0.00146718
0.014445	0.00694355		0.0146183	0.0027965		0.0188676	0.000861727		0.019811	0.00174628
0.0150738	0.00728681		0.015353	0.00353847		0.0196184	0.000643377		0.0205739	0.00165132
0.0156287	0.00776539		0.0160123	0.00409062		0.0204177	0.000892534		0.0213369	0.00180946
0.0162021	0.00792769		0.0165963	0.00470668		0.0212654	0.000921669		0.022227	0.00176225
0.0169049	0.00859419		0.0172179	0.00499897		0.0220647	0.000933664		0.0232188	0.00184168
0.0175152	0.00860638		0.0179149	0.0057999		0.0228155	0.0010774		0.0240326	0.00188941
0.0180701	0.00916396		0.0185366	0.0062501		0.023639	0.000953203		0.0248718	0.00184681
0.0186435	0.00953762		0.0190641	0.00657386		0.0245352	0.00116781		0.0257619	0.00204656
0.0192908	0.00964382		0.0196104	0.00724139		0.0253344	0.00112204		0.0267029	0.00199421
0.0199012	0.0102118		0.0202509	0.00746736		0.0260853	0.00121949		0.0274404	0.00214396
0.0204745	0.0102813		0.0208725	0.00825326		0.0269088	0.00122004		0.0281779	0.00203139
0.0210294	0.0109382		0.0214942	0.00843036		0.0277807	0.00125729		0.0289917	0.00224804
0.0216582	0.011215		0.0219651	0.00885703		0.02858	0.00133002		0.0298818	0.00213831
0.0223056	0.0116426		0.0225868	0.00935207		0.0292581	0.00130131		0.0306956	0.00218673
0.0228974	0.0120063		0.0233026	0.00991048		0.0299605	0.00143287		0.031484	0.0023503
0.0236373	0.0123396		0.0239431	0.0106832		0.030784	0.00139809		0.0323486	0.00224733
0.0240996	0.0125462		0.0245271	0.0108807		0.0316075	0.00156978		0.033315	0.00241147
0.024747	0.0127821		0.0252241	0.0116892		0.0323341	0.00151544		0.0342051	0.00235879
0.0253573	0.013417		0.0259399	0.0122272		0.0330607	0.00158946		0.0349935	0.00252374
0.0259307	0.013453		0.0265051	0.0128321		0.0339326	0.00173439		0.0358073	0.00247199
0.0265595	0.0140251		0.0270702	0.0132503		0.0348288	0.00172072		0.0367483	0.0024997
0.0271884	0.0143232		0.0276919	0.0137968		0.0356038	0.00182829		0.0375366	0.00253167
0.0277617	0.0146423		0.0283324	0.0145372		0.0363305	0.00180876		0.0382487	0.00246352
0.0283351	0.0153064		0.0289163	0.0148329		0.0371539	0.0018978		0.0389862	0.00256029
0.0289455	0.0153859		0.0294815	0.015559		0.0380017	0.00190265		0.0398509	0.0025451
0.0296483	0.0161063		0.0301031	0.015761		0.0387767	0.00188978		0.0406392	0.00269233
0.0302401	0.0164422		0.0307813	0.0167101		0.0395518	0.00212048		0.0414276	0.00260032
0.0307765	0.0169114		0.0314218	0.0172492		0.0403752	0.0021122		0.042216	0.00272329
0.0313499	0.0171552		0.0319869	0.0178707		0.041223	0.00223978		0.0431569	0.00274091
0.0320157	0.0173462		0.0326274	0.0187064		0.041998	0.00216518		0.0441488	0.00276039
0.0326816	0.0181284		0.0333244	0.0193281		0.0427488	0.00231919		0.0449371	0.0028475
0.0332549	0.0183221		0.0339461	0.0201464		0.0435481	0.00230999		0.0456746	0.00270852
0.0337913	0.0189456		0.0344924	0.0207489		0.0444443	0.0025198		0.0465647	0.00296501
0.0344386	0.0190442		0.0350387	0.0213029		0.0452193	0.00255479		0.0474803	0.00288557
0.035086	0.0196348		0.0356415	0.021945		0.0459701	0.00256355		0.0482432	0.00298927
0.0356408	0.0202819		0.0362632	0.0225985		0.0467694	0.00280117		0.0490316	0.00297119
0.0362142	0.0203939		0.0368283	0.0232166		0.0476656	0.00269311		0.0498708	0.00297146
0.0368615	0.0210706		0.0374311	0.0238684		0.0484406	0.00288704		0.0507609	0.0030982
0.0375089	0.0214743		0.0381093	0.0245064		0.0491188	0.00287244		0.0516001	0.00303676
0.0381007	0.0222714		0.038844	0.0250608		0.0498454	0.0029572		0.0523885	0.00311906
0.0387111	0.0225503		0.0394091	0.0259127		0.0506689	0.00306522		0.0531769	0.00315475
0.0393954	0.0230482		0.0399554	0.0262543		0.0514681	0.00303194		0.054067	0.00338329
0.0400243	0.0236788		0.0405959	0.027106		0.0521947	0.00329466		0.0549062	0.00327858
0.0405791	0.0239442		0.0413118	0.02778		0.0529214	0.00323625		0.0556946	0.00330191
0.0411525	0.0245245		0.0419146	0.0284795		0.0537448	0.00341063		0.0565592	0.00338346
0.0416704	0.0246807		0.0424986	0.0291913		0.0546168	0.00342256		0.0575002	0.0033468
0.0422992	0.0252975		0.0431579	0.0296514		0.055416	0.0035579		0.0583394	0.00354631
0.0428726	0.0256003		0.0438172	0.0305772		0.0561669	0.00368957		0.0591024	0.00338803
0.0434089	0.0262173		0.0443824	0.0309149		0.057063	0.00374627		0.0598653	0.0035496
0.0440193	0.0267192		0.0449287	0.0315697		0.0579592	0.00400086		0.0607046	0.00340431
0.0447221	0.0271469		0.0455315	0.0321559		0.0586858	0.00389388		0.0615692	0.00360131
0.045388	0.0279815		0.0461908	0.0328908		0.0594366	0.00413796		0.0622813	0.00362622
0.0459428	0.0285091		0.0468501	0.0336316		0.0602359	0.00418242		0.0630697	0.00352669
0.0465162	0.0291092		0.0474153	0.0342016		0.0610594	0.00430883		0.0639343	0.0037198
0.047219	0.02936		0.0480558	0.0350225		0.0618102	0.00435833		0.0648753	0.00366119
0.0478479	0.0304007		0.0487528	0.0356019		0.0625368	0.00440832		0.0656637	0.00381807
0.0484027	0.0310091		0.0493744	0.036517		0.0633119	0.00463343		0.0664266	0.00367913
0.0489576	0.031457		0.0499207	0.0368477		0.0641596	0.00451118		0.0672913	0.00387867
0.0495864	0.0323623		0.0505989	0.0375935		0.0649588	0.00479441		0.0682577	0.003874
0.0501968	0.0329953		0.0511452	0.0380487		0.0657339	0.00482555		0.0691223	0.00389549
0.0507702	0.0338157		0.0517292	0.0385313		0.0665574	0.0049408		0.0699107	0.00405879
0.051362	0.0343149		0.0522943	0.0393179		0.0674293	0.00515914		0.0707499	0.00400467
0.0520278	0.0352138		0.0528595	0.0395954		0.0682528	0.00532644		0.0716655	0.00410481
0.0530451	0.0357381		0.0535376	0.0405573		0.0689552	0.00543886		0.0724538	0.00400707
0.0532855	0.03597		0.0542723	0.0411656		0.0696576	0.00556147		0.0731913	0.00420335
0.0537294	0.0363099		0.0548751	0.0419892		0.0704326	0.00568952		0.0740051	0.00417754
0.0544323	0.0366602		0.0554403	0.0424869		0.0712077	0.00572887		0.0748952	0.00425662
0.0551721	0.0379136		0.0560996	0.0430136		0.0719343	0.00588888		0.0757599	0.00435842
0.0557269	0.0382947		0.0567778	0.0439335		0.0727093	0.00588787		0.0765991	0.00423448
0.0562448	0.038983		0.0573429	0.0443782		0.0735813	0.00607859		0.0774638	0.00438554
0.0568367	0.0395587		0.057908	0.0449957		0.0745016	0.00638013		0.0784047	0.00435821
0.0574655	0.0402425		0.0585109	0.0454931		0.0753009	0.00634363		0.079244	0.00455681
0.0580389	0.0410366		0.0591702	0.0461875		0.0760033	0.00661801		0.0799561	0.00444188
0.0585753	0.041461		0.059773	0.0468093		0.076851	0.00662045		0.080719	0.00453452
0.0591856	0.0423582		0.060357	0.0473773		0.0777472	0.00688759		0.0815582	0.00452028
0.0598699	0.0429084		0.060941	0.0481078		0.0785222	0.0070609		0.0823975	0.00462415
0.0605173	0.0439437		0.0616003	0.0486359		0.079273	0.00714794		0.0831095	0.00473057
0.0610721	0.0445812		0.062222	0.0495921		0.0800965	0.00735627		0.0838979	0.00455164
0.0616455	0.0450477		0.0628059	0.0500775		0.08092	0.00744246		0.0848134	0.00477243
0.0623113	0.0458301		0.0634653	0.0509148		0.0816951	0.00764848		0.0857798	0.00475297
0.0629587	0.0464041		0.0641999	0.0516573		0.0823975	0.00767166		0.0865682	0.00490111
0.0635505	0.0472105		0.0648216	0.0522664		0.0831725	0.00787384		0.0873311	0.00478906
0.0641609	0.0476751		0.0653491	0.0531338		0.0840444	0.00804162		0.0882212	0.00489523
0.0648267	0.0484252		0.0659142	0.0532302		0.0848437	0.0081874		0.0891622	0.00508648
0.0654186	0.0490831		0.0665359	0.0542118		0.0855945	0.00833885		0.0899506	0.00507165
0.0659735	0.0498671		0.0671575	0.0546671		0.086418	0.00846326		0.0907135	0.00514005
0.0665283	0.0506558		0.0677415	0.0554629		0.08729	0.00872328		0.0915019	0.00510489
0.0671757	0.0512146		0.0683631	0.0562599		0.0880892	0.00875854		0.0923665	0.00532827
0.0678415	0.0523267		0.0690601	0.0566579		0.0887916	0.00895373		0.0931549	0.00519629
0.0684334	0.052622		0.0697572	0.0577354		0.0895182	0.00908212		0.0939687	0.00535672
0.0690252	0.0537669		0.0703223	0.0582184		0.0903659	0.00918425		0.0947825	0.00541247
0.0696911	0.0542937		0.0708498	0.0589919		0.0912137	0.00940769		0.095698	0.00549866
0.0703384	0.0550882		0.0714337	0.0592193		0.091916	0.00940807		0.0965627	0.00562469
0.0708933	0.05594		0.0721307	0.060234		0.0926669	0.00970707		0.0973765	0.00549299
0.0714296	0.0563116		0.0727712	0.0606447		0.0935388	0.00977717		0.098292	0.00571594
0.072003	0.0570883		0.0732987	0.0610915		0.094435	0.0101235		0.0992584	0.00564682
0.0726318	0.0574906		0.0739204	0.0618854		0.0951858	0.0102161		0.100047	0.00576478
0.0732052	0.0584149		0.0745985	0.0623909		0.0959124	0.0103462		0.100759	0.00570895
0.0737416	0.0589855		0.0752202	0.0632575		0.0967359	0.0105364		0.101522	0.00574684
0.0743519	0.0596458		0.0758042	0.0636361		0.097632	0.0107383		0.102386	0.00583231
0.0750178	0.0603562		0.076407	0.0644973		0.0983586	0.0109064		0.103226	0.0057481
0.0756466	0.061223		0.077104	0.0651293		0.0990852	0.0109252		0.103989	0.0060003
0.07622	0.0621269		0.0777445	0.0658894		0.0998361	0.0112191		0.104777	0.00588132
0.0768118	0.0625003		0.0783284	0.0665485		0.10066	0.0112664		0.105667	0.00615288
0.0775331	0.0635511		0.0789501	0.0670326		0.101459	0.0115445		0.106634	0.00618755
0.0781805	0.0643893		0.079666	0.06809		0.10221	0.01165		0.107447	0.00631888
0.0787354	0.0650222		0.0802688	0.0684575		0.10296	0.011681		0.108185	0.00641892
0.0792902	0.0657225		0.0808151	0.0690579		0.103808	0.0119626		0.109049	0.00633068
0.0799191	0.0663915		0.0813802	0.0696789		0.104632	0.0120656		0.109914	0.00655431
0.0805294	0.0673197		0.0820584	0.0703171		0.105407	0.0124198		0.110703	0.00644606
0.0811028	0.067774		0.08268	0.0711346		0.10623	0.0124678		0.111542	0.00658471
0.0816761	0.0686993		0.0832263	0.0715212		0.107151	0.0128024		0.112406	0.00666676
0.082305	0.069466		0.0837915	0.0722678		0.10795	0.0129093		0.113271	0.00681573
0.0829523	0.0702012		0.0844508	0.0727275		0.108628	0.0130632		0.114085	0.00689122
0.0835442	0.0711692		0.0851478	0.0734189		0.10933	0.013214		0.114848	0.00678749
0.0841175	0.0714498		0.0857318	0.074206		0.110154	0.013293		0.115662	0.00697115
0.0847834	0.0724366		0.0862593	0.0745308		0.110977	0.0136048		0.116577	0.00688857
0.0854492	0.0729783		0.0868997	0.0752819		0.111728	0.0136697		0.117442	0.00713462
0.0860226	0.073823		0.0875779	0.0758428		0.112503	0.0139763		0.118256	0.00708649
0.0865405	0.0745058		0.0881619	0.0766351		0.113399	0.0141076		0.119146	0.0073221
0.0870953	0.0748881		0.0887459	0.0770173		0.114344	0.0144317		0.120087	0.00733772
0.0877242	0.0758742		0.0893675	0.0777743		0.115071	0.0146301		0.1209	0.00730684
0.088316	0.076532		0.0900457	0.0784925		0.115749	0.0146564		0.121638	0.00746226
0.0888894	0.0772221		0.0906297	0.0790093		0.116548	0.0149246		0.122375	0.00740764
0.0895552	0.0778031		0.0911948	0.0797592		0.11742	0.0151883		0.123215	0.0076445
0.0902765	0.0789905		0.0917788	0.0801343		0.118195	0.0154961		0.124029	0.00752679
0.0909054	0.0796706		0.0924758	0.0810771		0.118922	0.0155592		0.124817	0.00778914
0.0914418	0.0802479		0.0931163	0.0816415		0.119745	0.0159326		0.125554	0.00778717
0.0919966	0.0809503		0.0937191	0.0823569		0.120569	0.0161039		0.126445	0.00787453
0.0926625	0.0814984		0.0943973	0.0830537		0.121344	0.0162953		0.127385	0.00811845
0.0933098	0.0827218		0.0951131	0.0837145		0.12207	0.0165697		0.128199	0.00804062
0.0938832	0.0830484		0.0957159	0.0845185		0.122845	0.01668		0.128988	0.00825107
0.0944565	0.0837769		0.0962622	0.0849791		0.123742	0.0170551		0.129903	0.00826397
0.0951039	0.0845948		0.0968085	0.0856044		0.124541	0.017194		0.130819	0.00854978
0.0956957	0.0850475		0.0974302	0.0860145		0.125292	0.0174806		0.131607	0.00841254
0.0962506	0.0859635		0.0980519	0.086694		0.126091	0.0176917		0.132345	0.00847327
0.0968055	0.0863709		0.0985982	0.0873551		0.127011	0.0180215		0.133184	0.00860321
0.0974343	0.0873799		0.0991821	0.0877174		0.127811	0.0184024		0.134099	0.00870972
0.0981001	0.0880937		0.0998415	0.08858		0.128513	0.0183238		0.134913	0.00884024
0.098692	0.0887974		0.100557	0.0891492		0.12924	0.0186818		0.135702	0.00875118
0.0992839	0.089695		0.10116	0.089927		0.130087	0.0187839		0.136515	0.00897802
0.0999497	0.0903208		0.101725	0.0904141		0.130911	0.0192586		0.137431	0.00908014
0.100597	0.0911914		0.102347	0.0908935		0.131613	0.0193222		0.13827	0.0092428
0.10117	0.0917177		0.103044	0.0917437		0.13234	0.0195291		0.139084	0.00926763
0.101707	0.0924582		0.103647	0.0923437		0.133163	0.0198206		0.139923	0.00940266
0.102317	0.0929245		0.104193	0.0930961		0.134084	0.0201838		0.140864	0.00961517
0.102946	0.0936639		0.104815	0.0935299		0.134834	0.0205742		0.141678	0.00959693
0.103519	0.0943085		0.105474	0.0943525		0.135537	0.0205579		0.14239	0.00965703
0.104056	0.094855		0.106077	0.0948101		0.13636	0.0209682		0.143127	0.00966521
0.104666	0.0957032		0.106661	0.0953866		0.137256	0.0212094		0.143967	0.00988285
0.105369	0.0963886		0.107282	0.0960561		0.138031	0.0216644		0.144806	0.00987157
0.106035	0.0977009		0.107979	0.0966734		0.138758	0.0218398		0.145569	0.00996665
0.106571	0.0979803		0.10862	0.0975185		0.139557	0.0220575		0.146383	0.0100838
0.107181	0.0989616		0.109223	0.0979744		0.140405	0.022491		0.147349	0.0101982
0.107866	0.0999513		0.109844	0.0985055		0.14118	0.0226329		0.148341	0.0104875
0.108495	0.100585		0.110541	0.0992853		0.141883	0.0229231		0.149129	0.0104297
0.109012	0.101307		0.111144	0.0998797		0.142658	0.023097		0.149867	0.0106619
0.109567	0.101831		0.111672	0.100458		0.14353	0.0235352		0.150731	0.0106215
0.110196	0.102771		0.112218	0.100773		0.144353	0.0239344		0.151647	0.0109259
0.110807	0.103423		0.112821	0.101478		0.145128	0.024059		0.152435	0.0110703
0.11138	0.104082		0.113461	0.101858		0.145976	0.0244883		0.153249	0.0110253
0.111953	0.104783		0.114045	0.102615		0.14692	0.0249383		0.154063	0.0112588
0.112564	0.105525		0.114648	0.103055		0.14772	0.0253466		0.154953	0.0112659
0.113211	0.10635		0.115345	0.103816		0.148374	0.0254103		0.155767	0.0115841
0.113803	0.106964		0.116042	0.104718		0.149076	0.0256556		0.156504	0.0115114
0.114413	0.107892		0.116607	0.105197		0.149851	0.0259439		0.157318	0.0116581
0.115098	0.108533		0.117154	0.105952		0.150674	0.0263156		0.158208	0.0116812
0.115782	0.10957		0.117756	0.10625		0.151401	0.0266363		0.159098	0.0119232
0.116337	0.110012		0.118435	0.10705		0.152103	0.0267817		0.159912	0.0120688
0.116855	0.110558		0.119037	0.107716		0.153	0.0273019		0.160777	0.0121227
0.117428	0.111334		0.119603	0.108026		0.15392	0.0278065		0.161692	0.0124504
0.118057	0.11169		0.120243	0.108772		0.154719	0.0282534		0.162506	0.0124161
0.118667	0.112778		0.120921	0.109307		0.155422	0.028434		0.163269	0.0126629
0.119241	0.113241		0.121543	0.110341		0.156245	0.0286819		0.164057	0.0126312
0.119869	0.114039		0.122127	0.110558		0.157141	0.0293062		0.164922	0.0128848
0.120572	0.114874		0.122711	0.11126		0.157892	0.0295304		0.165761	0.0131015
0.121201	0.115611		0.12337	0.111872		0.158595	0.0298275		0.166499	0.013003
0.121719	0.116423		0.124011	0.112489		0.159394	0.0301013		0.167287	0.0131534
0.122255	0.116715		0.124595	0.113291		0.160241	0.0305814		0.168177	0.0133127
0.122921	0.117619		0.125216	0.113656		0.161017	0.0309285		0.169118	0.0136812
0.123568	0.118332		0.125913	0.114568		0.161767	0.031218		0.169932	0.0136176
0.124142	0.119019		0.126535	0.115179		0.162542	0.031617		0.17067	0.0138207
0.124715	0.119587		0.127081	0.115678		0.163463	0.0320453		0.17156	0.0139369
0.125363	0.12035		0.127646	0.116094		0.164262	0.0326044		0.172501	0.0142756
0.12601	0.121189		0.128287	0.116889		0.165037	0.0328051		0.173289	0.0144113
0.126565	0.121707		0.128927	0.117379		0.165812	0.0332219		0.174026	0.0143783
0.127138	0.122669		0.129492	0.118		0.166708	0.0336551		0.17484	0.01463
0.127785	0.123189		0.130058	0.11877		0.167508	0.0340393		0.17573	0.0147651
0.128451	0.124072		0.130736	0.11906		0.168186	0.0343679		0.176544	0.014948
0.129025	0.124883		0.131433	0.120095		0.168888	0.0345218		0.177307	0.0149958
0.129598	0.125575		0.132017	0.120571		0.169687	0.0349866		0.178096	0.0150663
0.130264	0.126435		0.132544	0.1211		0.170511	0.0354688		0.178986	0.0154195
0.130948	0.127101		0.133185	0.121869		0.171238	0.0358283		0.17985	0.0155423
0.131503	0.127853		0.133901	0.122228		0.171988	0.0360611		0.180664	0.0157122
0.132039	0.128314		0.134522	0.123367		0.172884	0.0366745		0.181554	0.0158755
0.132631	0.128991		0.135106	0.123823		0.173805	0.0373184		0.182546	0.0163389
0.133279	0.129732		0.135728	0.124523		0.174556	0.0376349		0.18336	0.0162633
0.133852	0.13018		0.136387	0.125151		0.175258	0.0379343		0.184072	0.0164083
0.134388	0.131028		0.13699	0.125613		0.176057	0.0383059		0.184809	0.0164948
0.13498	0.1314		0.137536	0.126313		0.176929	0.039101		0.185674	0.0168061
0.135665	0.132455		0.138139	0.126698		0.17768	0.0394266		0.186539	0.0170991
0.136312	0.133335		0.138798	0.127483		0.178407	0.0397274		0.187327	0.017067
0.136848	0.134095		0.139439	0.128044		0.179182	0.0401216		0.188166	0.0173776
0.137422	0.13482		0.140042	0.128886		0.180054	0.0406527		0.189107	0.0176069
0.138106	0.135506		0.140701	0.129309		0.180853	0.0413035		0.190074	0.0180904
0.138753	0.136598		0.141436	0.130213		0.181604	0.0415343		0.190811	0.0179394
0.139327	0.136983		0.142039	0.131027		0.182355	0.0420273		0.191549	0.0180285
0.1399	0.137875		0.142566	0.131352		0.183202	0.0424632		0.192362	0.0182757
0.140547	0.13847		0.143112	0.131996		0.18405	0.043085		0.193253	0.0185855
0.141158	0.139444		0.143753	0.132292		0.184801	0.0435281		0.194092	0.0188449
0.141694	0.140022		0.144375	0.133431		0.1856	0.0439074		0.194829	0.0188263
0.142249	0.140594		0.144902	0.133769		0.186496	0.0446551		0.195643	0.0191891
0.142878	0.14137		0.145467	0.134348		0.18732	0.0451302		0.196559	0.01945
0.143544	0.142116		0.146126	0.1351		0.188022	0.0455251		0.197372	0.0197565
0.144117	0.143075		0.146861	0.135633		0.188749	0.0457775		0.198161	0.0198231
0.144727	0.143624		0.147483	0.136412		0.189572	0.0463967		0.199	0.0200237
0.145449	0.144663		0.148029	0.136822		0.190396	0.0469114		0.199941	0.0203866
0.146151	0.145741		0.14867	0.137634		0.191122	0.0473173		0.200806	0.0205623
0.146688	0.146297		0.149348	0.13829		0.191849	0.0477945		0.201594	0.0207987
0.147206	0.147		0.149932	0.139005		0.192721	0.0482427		0.202459	0.0209272
0.147761	0.147555		0.150497	0.139556		0.193617	0.0491507		0.203425	0.0214719
0.148408	0.14834		0.1511	0.139808		0.194368	0.0496091		0.204239	0.0215198
0.148963	0.149016		0.15174	0.140541		0.195046	0.0499143		0.204976	0.021643
0.149499	0.149725		0.152343	0.141081		0.19587	0.0504094		0.205739	0.0217775
0.150109	0.150436		0.152946	0.14187		0.196742	0.0512631		0.206579	0.0221329
0.150812	0.151405		0.153567	0.142226		0.197565	0.0519109		0.207443	0.0225818
0.15146	0.152468		0.154246	0.143176		0.198316	0.0523312		0.208181	0.0225134
0.152015	0.153229		0.154886	0.143798		0.199115	0.0529519		0.208944	0.0228773
0.152625	0.154125		0.15547	0.144144		0.199939	0.0535097		0.209834	0.0231913
0.153291	0.154928		0.156111	0.145097		0.200738	0.0542253		0.2108	0.0237424
0.153901	0.155761		0.156808	0.145455		0.20144	0.054558		0.211589	0.023844
0.154437	0.156684		0.157429	0.14659		0.202191	0.0549894		0.212326	0.0238361
0.155011	0.157224		0.157957	0.146799		0.203039	0.0557558		0.213165	0.0242223
0.155658	0.158292		0.158503	0.147263		0.203886	0.0564647		0.214106	0.0246532
0.156287	0.159055		0.159144	0.148138		0.204686	0.0571461		0.214895	0.0249786
0.156842	0.160091		0.159765	0.148462		0.205558	0.0577446		0.215658	0.0249352
0.157415	0.160678		0.16033	0.14934		0.206478	0.0587444		0.216497	0.0253644
0.158063	0.161656		0.160914	0.149691		0.207253	0.0593537		0.217387	0.0257571
0.158765	0.162849		0.161592	0.150515		0.207931	0.0596557		0.218201	0.0259987
0.159357	0.163604		0.162308	0.151073		0.208658	0.0601392		0.218964	0.0261647
0.159949	0.164599		0.162911	0.151871		0.209457	0.0608327		0.219777	0.026336
0.160615	0.165291		0.163457	0.152323		0.210232	0.0616157		0.220693	0.0270181
0.161281	0.166589		0.164079	0.152898		0.210959	0.0620787		0.221558	0.0272352
0.161836	0.167321		0.164738	0.153738		0.211685	0.0626227		0.222397	0.0275589
0.162354	0.167837		0.165341	0.154076		0.212509	0.0633633		0.223262	0.0277476
0.162927	0.168872		0.165906	0.154872		0.213405	0.0643609		0.224253	0.0285515
0.163537	0.169399		0.166547	0.155227		0.21418	0.0651693		0.225143	0.0288832
0.164129	0.170543		0.167206	0.155996		0.214883	0.0655866		0.225856	0.0287893
0.164684	0.171308		0.167828	0.156756		0.215706	0.0662365		0.226568	0.0289558
0.165294	0.172043		0.168412	0.157088		0.216578	0.0671532		0.227381	0.0292315
0.165979	0.173016		0.169015	0.157812		0.217377	0.0681699		0.228221	0.0299035
0.166607	0.173895		0.169693	0.158429		0.218104	0.0686282		0.228958	0.0298921
0.167125	0.174754		0.170333	0.15926		0.218855	0.0692803		0.229721	0.0301848
0.167699	0.175396		0.170936	0.15978		0.219678	0.0701608		0.230637	0.0307839
0.168365	0.176505		0.171577	0.160411		0.220502	0.0709963		0.231578	0.0315097
0.168993	0.177318		0.172274	0.161046		0.221252	0.0718105		0.232417	0.0317006
0.169548	0.178263		0.172876	0.161691		0.222076	0.0726121		0.233205	0.0317788
0.17014	0.179026		0.173423	0.162375		0.222996	0.0738543		0.234044	0.0323341
0.170824	0.179949		0.173969	0.16254		0.223796	0.0746944		0.23496	0.032773
0.171472	0.180996		0.174591	0.16351		0.224546	0.0748292		0.235748	0.0331137
0.172045	0.18167		0.175212	0.16384		0.225394	0.0757123		0.236511	0.0331313
0.1726	0.182683		0.175777	0.164559		0.226266	0.0769659		0.237325	0.0335398
0.173192	0.183124		0.176343	0.165077		0.227065	0.0778977		0.238215	0.0341818
0.173858	0.184301		0.176983	0.165595		0.227719	0.0782222		0.239054	0.0344993
0.17445	0.185206		0.17768	0.166441		0.228397	0.0787491		0.239817	0.0348399
0.175041	0.18595		0.178283	0.166816		0.229221	0.0795552		0.240631	0.0350563
0.175707	0.187174		0.178867	0.167704		0.23002	0.0806775		0.241598	0.0360151
0.176392	0.188061		0.179507	0.168121		0.230771	0.0811407		0.242488	0.0364792
0.176946	0.189017		0.180204	0.169041		0.231498	0.0815274		0.243301	0.0368077
0.177464	0.189551		0.18077	0.169383		0.232345	0.0826364		0.244166	0.0370805
0.178056	0.190382		0.181335	0.169846		0.233266	0.083841		0.245082	0.0378234
0.178704	0.191155		0.181956	0.170483		0.234041	0.0848469		0.245895	0.0381278
0.179277	0.192091		0.182653	0.170944		0.234767	0.0852291		0.246607	0.0380217
0.179832	0.193008		0.183275	0.171977		0.235542	0.0860697		0.24737	0.038218
0.180442	0.193483		0.183859	0.172533		0.236414	0.0872364		0.248184	0.0386924
0.181145	0.194713		0.184462	0.173279		0.237214	0.0881786		0.249023	0.0394611
0.181755	0.195495		0.18514	0.173727		0.237964	0.0888694		0.249812	0.0397631
0.18231	0.196282		0.185762	0.174428		0.238788	0.0896882		0.2506	0.040269
0.182884	0.197131		0.186327	0.175086		0.23966	0.0909972		0.251541	0.0409942
0.183549	0.197999		0.186948	0.175513		0.240435	0.0917145		0.252482	0.0418347
0.184197	0.199101		0.187645	0.176336		0.241186	0.0923121		0.25327	0.0422355
0.18477	0.199714		0.188286	0.176994		0.241985	0.0931112		0.253983	0.042063
0.185343	0.200606		0.188813	0.177634		0.242857	0.0943284		0.254847	0.0425762
0.185972	0.201285		0.18936	0.178034		0.243632	0.095175		0.255712	0.043331
0.186601	0.20222		0.189963	0.178591		0.244383	0.095681		0.256551	0.0438099
0.187174	0.203101		0.190603	0.179201		0.245182	0.0966313		0.257339	0.0441012
0.187729	0.203676		0.191187	0.17985		0.246078	0.097698		0.258179	0.0446995
0.188358	0.204832		0.19179	0.180537		0.246878	0.0989023		0.259094	0.0457725
0.189006	0.205376		0.192487	0.181062		0.247556	0.0990353		0.259959	0.0462411
0.189616	0.20651		0.193203	0.181809		0.248282	0.0993614		0.260722	0.0466583
0.190226	0.207314		0.193787	0.182428		0.249082	0.100362		0.261536	0.0469989
0.190929	0.208201		0.194314	0.182895		0.249881	0.101543		0.262426	0.0479183
0.191595	0.209428		0.194936	0.183492		0.250632	0.102276		0.263265	0.0484951
0.192131	0.210091		0.195614	0.184056		0.251358	0.103016		0.264028	0.0487454
0.192649	0.210711		0.196236	0.184946		0.252182	0.104099		0.264867	0.049257
0.193241	0.211442		0.19682	0.185221		0.253054	0.10541		0.265783	0.0501982
0.193851	0.212347		0.19746	0.185958		0.253853	0.106517		0.266647	0.0509709
0.194425	0.213087		0.198101	0.186533		0.254604	0.107242		0.26741	0.0510719
0.194961	0.21389		0.198703	0.187132		0.255427	0.108145		0.268173	0.0513844
0.195553	0.214615		0.199268	0.187684		0.256323	0.109539		0.269012	0.0521874
0.196256	0.215447		0.199871	0.188153		0.257098	0.110573		0.269877	0.0530882
0.196922	0.216714		0.200549	0.189008		0.257801	0.111254		0.270615	0.0534367
0.197476	0.217316		0.20119	0.18949		0.2586	0.112125		0.271428	0.0539965
0.19805	0.218268		0.201793	0.190194		0.259448	0.11354		0.272369	0.0552643
0.198697	0.219029		0.202433	0.190707		0.260247	0.11467		0.273285	0.0563948
0.199326	0.219936		0.20313	0.191461		0.260998	0.115441		0.274099	0.0567557
0.199881	0.220882		0.203714	0.192126		0.261773	0.116373		0.274862	0.0568474
0.200473	0.221353		0.204261	0.192604		0.262621	0.117682		0.275701	0.0575724
0.201102	0.22252		0.204807	0.193165		0.263444	0.118923		0.276642	0.0587575
0.201712	0.223357		0.205466	0.19369		0.264195	0.11976		0.277481	0.0592774
0.202304	0.224106		0.206088	0.194525		0.265019	0.120925		0.278244	0.0594141
0.202896	0.224971		0.206634	0.194826		0.265915	0.12245		0.279058	0.0600857
0.203543	0.225705		0.207218	0.195421		0.266714	0.123708		0.279948	0.0613371
0.20419	0.227002		0.207896	0.196189		0.267392	0.124257		0.280762	0.0621963
0.204782	0.227595		0.208612	0.196699		0.268095	0.124734		0.281525	0.0625272
0.205393	0.228519		0.209215	0.197677		0.268845	0.125691		0.282313	0.0630332
0.206058	0.229407		0.20978	0.197942		0.269645	0.12707		0.283203	0.0642704
0.206706	0.230335		0.210421	0.198706		0.270395	0.128166		0.284093	0.0655893
0.207242	0.23108		0.211099	0.199167		0.271195	0.129224		0.284932	0.0661546
0.20776	0.231819		0.211664	0.199918		0.272115	0.13106		0.285848	0.0672722
0.208352	0.232619		0.21221	0.200496		0.27306	0.133201		0.286814	0.0687135
0.208981	0.233138		0.212813	0.200841		0.273811	0.133928		0.287628	0.0693585
0.209573	0.234409		0.213491	0.201766		0.274489	0.134428		0.288289	0.0686558
0.210109	0.234785		0.214094	0.202146		0.275264	0.135335		0.289027	0.0691919
0.210701	0.235618		0.214697	0.202893		0.276136	0.13715		0.289866	0.0702802
0.211404	0.236679		0.215281	0.203264		0.276935	0.138521		0.290731	0.071736
0.212032	0.237601		0.21594	0.203818		0.277686	0.139051		0.291468	0.0721972
0.212606	0.238347		0.216581	0.204527		0.278509	0.140413		0.292257	0.0727243
0.213161	0.238871		0.217165	0.205031		0.279333	0.141878		0.293147	0.0741773
0.213808	0.240105		0.217786	0.205779		0.280084	0.14316		0.294139	0.076399
0.214437	0.240662		0.218521	0.206423		0.28081	0.143794		0.294952	0.0772017
0.215029	0.241741		0.219143	0.207411		0.281561	0.144951		0.295715	0.0773833
0.215639	0.242515		0.21967	0.207639		0.282457	0.146727		0.296555	0.0782137
0.216323	0.243451		0.220216	0.20833		0.283305	0.14871		0.297445	0.080015
0.216915	0.244353		0.220838	0.208725		0.28408	0.150019		0.298258	0.0807977
0.217507	0.245027		0.221478	0.209441		0.284903	0.151108		0.298996	0.0810728
0.21808	0.246084		0.222081	0.210233		0.285751	0.152923		0.29981	0.0819677
0.218728	0.246807		0.222684	0.210587		0.286526	0.154315		0.300674	0.0833099
0.219375	0.247793		0.223381	0.211477		0.287229	0.154781		0.301488	0.08449
0.219949	0.248589		0.224097	0.212019		0.287931	0.155593		0.302302	0.0852013
0.22054	0.249276		0.224662	0.212785		0.28873	0.157054		0.303141	0.0865473
0.221206	0.250403		0.225208	0.213134		0.289578	0.15881		0.304082	0.0884579
0.221835	0.251158		0.225811	0.213608		0.29028	0.159999		0.304972	0.089624
0.22239	0.252151		0.226508	0.214466		0.291031	0.161083		0.305761	0.0900037
0.222926	0.252517		0.227111	0.215118		0.291927	0.163088		0.3066	0.0909513
0.223518	0.253408		0.227657	0.215685		0.292848	0.165535		0.307566	0.0930385
0.224165	0.254276		0.228279	0.216064		0.293623	0.166886		0.30838	0.0939829
0.224739	0.254852		0.22892	0.216949		0.294349	0.167753		0.309092	0.0939113
0.225275	0.255643		0.229541	0.217276		0.295173	0.169357		0.30983	0.0942389
0.225867	0.256374		0.230125	0.217959		0.296045	0.171754		0.310694	0.0956445
0.226551	0.257511		0.230728	0.218473		0.296771	0.173004		0.311559	0.0975783
0.22718	0.258307		0.231425	0.219179		0.297498	0.174047		0.312322	0.0981814
0.227735	0.25929		0.232047	0.22002		0.298273	0.17565		0.313085	0.0988394
0.228327	0.260054		0.232631	0.220247		0.299121	0.177882		0.314	0.100621
0.22903	0.260801		0.233252	0.221018		0.29992	0.179908		0.314967	0.103376
0.229659	0.262075		0.233949	0.221472		0.300647	0.181146		0.315781	0.104356
0.230232	0.262688		0.234571	0.222393		0.301397	0.182476		0.316518	0.10425
0.230805	0.263569		0.235117	0.222668		0.302221	0.184639		0.317332	0.105161
0.231453	0.264271		0.235701	0.223185		0.303044	0.186902		0.318222	0.107659
0.232063	0.265394		0.236342	0.224002		0.303844	0.188802		0.319061	0.10879
0.232636	0.265987		0.236982	0.224383		0.304691	0.190878		0.319875	0.109976
0.23321	0.266666		0.237547	0.225219		0.305636	0.194015		0.320714	0.111169
0.233839	0.267808		0.238112	0.225528		0.306411	0.19626		0.321655	0.113733
0.234486	0.268613		0.238772	0.226209		0.307089	0.197089		0.322469	0.114712
0.235078	0.269595		0.23945	0.226885		0.307792	0.198354		0.323207	0.114767
0.235651	0.270312		0.240034	0.227581		0.308591	0.200604		0.32402	0.11571
0.236299	0.271155		0.240599	0.228104		0.309414	0.203247		0.32491	0.117084
0.236983	0.272315		0.241202	0.228638		0.310117	0.204854		0.325801	0.119204
0.237538	0.272889		0.241899	0.229415		0.310892	0.206665		0.326589	0.120224
0.238056	0.273737		0.242502	0.229924		0.311764	0.209486		0.327479	0.122056
0.238629	0.274318		0.243067	0.230713		0.312684	0.212846		0.328445	0.125472
0.239239	0.275273		0.243707	0.230922		0.313459	0.214952		0.329259	0.126555
0.239813	0.276163		0.244348	0.231854		0.314162	0.216173		0.329971	0.126085
0.240386	0.276844		0.244951	0.232254		0.314937	0.218429		0.330709	0.126602
0.241015	0.277735		0.245516	0.23289		0.315833	0.22163		0.331523	0.128294
0.241736	0.278704		0.2461	0.233369		0.316608	0.223983		0.332387	0.130731
0.242384	0.27997		0.246778	0.233869		0.31731	0.225657		0.33315	0.131618
0.242938	0.280417		0.247437	0.234677		0.318109	0.227904		0.333913	0.132364
0.243512	0.281345		0.24804	0.235143		0.318957	0.23108		0.334803	0.134489
0.244196	0.282265		0.248699	0.235654		0.319732	0.233644		0.335744	0.137688
0.244843	0.283263		0.249415	0.236319		0.320483	0.235798		0.336533	0.139072
0.245417	0.283938		0.250056	0.237275		0.321258	0.238207		0.337321	0.139595
0.24599	0.28462		0.250583	0.237681		0.322154	0.241313		0.338211	0.142126
0.246638	0.285736		0.25113	0.238028		0.322978	0.244722		0.339127	0.145409
0.247248	0.286517		0.251751	0.238834		0.323729	0.246779		0.33994	0.146651
0.247803	0.287268		0.252392	0.239356		0.324552	0.249437		0.340703	0.146818
0.248358	0.288017		0.252957	0.240074		0.325472	0.253378		0.341517	0.148564
0.248949	0.288703		0.253522	0.240476		0.326272	0.25658		0.342407	0.152028
0.249615	0.289753		0.2542	0.241283		0.326974	0.258213		0.343246	0.15414
0.250189	0.290516		0.254916	0.241926		0.327676	0.260101		0.344035	0.155327
0.250781	0.291527		0.255519	0.242556		0.328524	0.263144		0.344823	0.156551
0.251446	0.292181		0.256065	0.243088		0.329323	0.266368		0.345739	0.159832
0.252112	0.293455		0.256668	0.243306		0.330002	0.268326		0.346603	0.162353
0.252686	0.294146		0.257346	0.244133		0.330728	0.270322		0.347392	0.16334
0.253222	0.294801		0.257949	0.244685		0.331552	0.273535		0.348231	0.165372
0.253851	0.29577		0.258514	0.245349		0.332472	0.275937		0.349172	0.169084
0.254498	0.296512		0.259117	0.245685		0.333247	0.279847		0.350037	0.172117
0.255071	0.29766		0.259795	0.246259		0.333949	0.282056		0.350774	0.172621
0.255608	0.298114		0.260398	0.247137		0.334773	0.285248		0.351512	0.17307
0.256218	0.299023		0.261001	0.247551		0.335669	0.28982		0.352325	0.175253
0.256884	0.300052		0.261622	0.248356		0.336444	0.293387		0.353139	0.178359
0.257513	0.300919		0.262357	0.248955		0.337195	0.295806		0.353902	0.179157
0.258049	0.301906		0.262997	0.24991		0.33797	0.298729		0.354716	0.180962
0.25866	0.302361		0.263563	0.250256		0.338818	0.303119		0.355657	0.185638
0.259325	0.303682		0.264165	0.250805		0.339593	0.306683		0.356674	0.19167
0.259954	0.304423		0.264844	0.251575		0.340319	0.308518		0.357488	0.193312
0.260509	0.305365		0.265446	0.252		0.34107	0.311529		0.3582	0.192688
0.261064	0.306098		0.265974	0.252821		0.341918	0.315468		0.359039	0.195141
0.261711	0.306851		0.266501	0.253012		0.342741	0.319027		0.359955	0.19975
0.26234	0.307946		0.267142	0.253751		0.343492	0.322296		0.360794	0.202472
0.262914	0.308535		0.267782	0.254441		0.344364	0.325707		0.361582	0.20333
0.263468	0.30954		0.268366	0.255124		0.345309	0.330665		0.362422	0.20573
0.264079	0.310345		0.268969	0.255642		0.346132	0.334358		0.363286	0.210004
0.264745	0.311286		0.269647	0.256365		0.34681	0.335927		0.3641	0.211659
0.265336	0.312287		0.270344	0.257216		0.347513	0.337128		0.364838	0.212876
0.265928	0.312958		0.270928	0.257746		0.348288	0.340087		0.365651	0.214665
0.266631	0.314184		0.271475	0.25841		0.349087	0.343512		0.366542	0.218645
0.267315	0.315211		0.272096	0.258665		0.349814	0.345715		0.367432	0.223373
0.26787	0.316056		0.272774	0.259721		0.350516	0.347806		0.36822	0.225197
0.268407	0.316606		0.273358	0.260234		0.351364	0.350846		0.369085	0.228369
0.268962	0.317386		0.273905	0.260725		0.352308	0.355652		0.370026	0.233649
0.269572	0.318307		0.274526	0.261348		0.353108	0.358514		0.370865	0.237852
0.270164	0.319011		0.275223	0.261923		0.353834	0.360413		0.371602	0.237661
0.270719	0.319902		0.275845	0.263075		0.354658	0.363389		0.372365	0.239001
0.271348	0.320741		0.276429	0.263397		0.35553	0.367524		0.37323	0.243707
0.272069	0.321944		0.277032	0.264049		0.356305	0.370416		0.374095	0.248786
0.272698	0.323018		0.27771	0.264831		0.357031	0.372567		0.374832	0.249711
0.273234	0.323616		0.27835	0.265718		0.357807	0.375568		0.375595	0.251071
0.273789	0.324501		0.278934	0.266025		0.358654	0.379413		0.376485	0.255882
0.274455	0.325329		0.279556	0.266492		0.359453	0.382761		0.377426	0.25621
0.275102	0.326504		0.280253	0.267466		0.36018	0.385027		0.37824	0.260733
0.275657	0.327298		0.280875	0.267997		0.360955	0.387179		0.379003	0.263013
0.276249	0.327938		0.281421	0.268583		0.361851	0.391149		0.379868	0.267676
0.276896	0.329175		0.281986	0.269099		0.362699	0.394844		0.380809	0.2751
0.277525	0.330114		0.282627	0.269772		0.363474	0.3972		0.381622	0.277967
0.278098	0.331019		0.28323	0.270582		0.364273	0.399591		0.38236	0.279634
0.278653	0.331576		0.283795	0.271056		0.365169	0.403447		0.383199	0.282166
0.279301	0.33258		0.284397	0.271735		0.365945	0.406427		0.384064	0.288594
0.279966	0.333609		0.285076	0.272275		0.366623	0.407599		0.384903	0.29293
0.28054	0.334444		0.285791	0.273292		0.367325	0.409121		0.385666	0.295531
0.281113	0.335451		0.286375	0.273732		0.368149	0.412064		0.386429	0.29747
0.28176	0.336103		0.286903	0.274312		0.368924	0.41509		0.387344	0.302989
0.282445	0.337392		0.287525	0.274758		0.369674	0.417109		0.388209	0.309078
0.283	0.338184		0.288203	0.275331		0.370425	0.419291		0.388997	0.311838
0.283536	0.338622		0.288824	0.276207		0.371297	0.422951		0.389888	0.316056
0.284165	0.339728		0.289408	0.276498		0.372193	0.427382		0.390854	0.323329
0.284812	0.340525		0.29003	0.277345		0.372968	0.430116		0.391693	0.328701
0.285386	0.341689		0.290689	0.277922		0.373647	0.431441		0.392405	0.328726
0.285922	0.342114		0.291311	0.278751		0.374446	0.433704		0.393143	0.329139
0.286514	0.342957		0.291876	0.279271		0.375318	0.436264		0.393982	0.333783
0.287198	0.34405		0.29246	0.279759		0.376117	0.436843		0.394847	0.340359
0.287809	0.345093		0.293119	0.28058		0.376844	0.43711		0.395635	0.343564
0.288345	0.34596		0.293779	0.28113		0.377643	0.437292		0.396449	0.345971
0.288918	0.346603		0.294363	0.281822		0.378515	0.440091		0.397415	0.348405
0.289584	0.347806		0.295022	0.28223		0.379314	0.441483		0.398356	0.350995
0.290231	0.348861		0.295757	0.283495		0.380065	0.443614		0.399145	0.351683
0.290805	0.349707		0.296378	0.28402		0.38084	0.444954		0.399857	0.351717
0.291397	0.350627		0.296887	0.284419		0.381688	0.446626		0.400238	0.350751
0.292044	0.351464		0.297452	0.285108		0.382487	0.447012		0.400238	0.339868
0.292673	0.352605		0.298074	0.285355		0.383238	0.447767		0.400136	0.330531
0.293228	0.353287		0.298677	0.286414		0.384037	0.447883		0.399933	0.322287
0.293783	0.354123		0.299204	0.286645		0.384909	0.448985		0.399297	0.312582
0.294393	0.355033		0.299769	0.287344		0.385733	0.449527		0.398382	0.300296
0.295059	0.355996		0.300447	0.287944		0.386435	0.44999		0.397008	0.2875
0.295669	0.357065		0.301163	0.288817		0.387186	0.45126		0.39561	0.275231
0.296261	0.35776		0.301766	0.289698		0.387985	0.452		0.394541	0.263987
0.296964	0.359182		0.302331	0.289911		0.388784	0.452899		0.393448	0.25309
0.29763	0.360125		0.302972	0.290831		0.389487	0.452596		0.39238	0.243012
0.298184	0.361151		0.303669	0.291282		0.390237	0.454108		0.391185	0.234316
0.298684	0.361691		0.304272	0.29208		0.391085	0.455678		0.39004	0.227372
0.299257	0.362303		0.304818	0.292393		0.392006	0.457093		0.389226	0.219768
0.299886	0.363447		0.305421	0.293049		0.392732	0.457391		0.388336	0.213104
0.300478	0.364429		0.306042	0.293682		0.393435	0.458288		0.387548	0.206749
0.301033	0.365361		0.306645	0.294306		0.394258	0.460499		0.386861	0.19954
0.301643	0.365983		0.307248	0.295106		0.395178	0.462188		0.386175	0.191398
0.302309	0.366996		0.30787	0.29562		0.395978	0.462253		0.385513	0.181645
0.302956	0.36829		0.308567	0.296635		0.396729	0.462227		0.384827	0.169996
0.30353	0.369047		0.309226	0.297135		0.397552	0.462204		0.383987	0.15417
0.304103	0.369941		0.30981	0.297941		0.3984	0.462706		0.382843	0.131726
0.304769	0.370839		0.310469	0.298345		0.399175	0.463204		0.381673	0.108501
0.305398	0.371991		0.311147	0.299197		0.399877	0.463168		0.380656	0.092545
0.305953	0.372666		0.311769	0.300138		0.400265	0.46301		0.379639	0.0792931
0.306526	0.373412		0.312297	0.300228		0.40024	0.45895		0.378647	0.0683204
0.307155	0.374413		0.312843	0.30088		0.400144	0.456006		0.377858	0.0614975
0.307802	0.375415		0.313465	0.301363		0.399877	0.45311		0.377096	0.0555224
0.308376	0.376485		0.314086	0.302113		0.399247	0.45085		0.376231	0.0495408
0.308967	0.37712		0.31467	0.302657		0.398254	0.448428		0.375417	0.0436025
0.309633	0.378207		0.315254	0.303286		0.396971	0.445828		0.374654	0.0396348
0.310299	0.379432		0.315913	0.304133		0.395639	0.443305		0.373891	0.0360874
0.310872	0.380205		0.31661	0.304567		0.394476	0.44123		0.373027	0.0312237
0.311446	0.381239		0.317213	0.305545		0.393459	0.43922		0.37206	0.0263999
0.312112	0.381893		0.31776	0.305715		0.392611	0.438004		0.371246	0.0234691
0.312777	0.383424		0.318362	0.306461		0.391739	0.438039		0.370458	0.0210528
0.313332	0.384119		0.319022	0.30714		0.390649	0.439172		0.369619	0.0186538
0.31385	0.384857		0.319662	0.307693		0.389729	0.438875		0.368703	0.0149835
0.314424	0.385868		0.320265	0.308287		0.388978	0.438301		0.367839	0.0134064
0.315071	0.386677		0.320906	0.308834		0.388179	0.438044		0.367076	0.011746
0.315644	0.387782		0.321584	0.309909		0.387258	0.437172		0.366186	0.00965888
0.316199	0.388534		0.322186	0.310369		0.386556	0.435928		0.365295	0.00761696
0.316809	0.389527		0.322752	0.311021		0.385951	0.433854		0.364482	0.00649736
0.317512	0.390572		0.323354	0.311614		0.385369	0.433605		0.363719	0.00615908
0.318141	0.391851		0.32407	0.312587		0.384667	0.432961		0.362956	0.00507347
0.318678	0.392602		0.324692	0.31349		0.383916	0.433207		0.362066	0.00332938
0.319232	0.393189		0.325257	0.313859		0.38302	0.433168		0.361252	0.00254311
0.319898	0.394435		0.325898	0.314772		0.381978	0.430685		0.360463	0.00208868
0.320527	0.395523		0.326595	0.315368		0.380816	0.427645		0.35965	0.00131163
0.321082	0.396619		0.327179	0.3163		0.379799	0.420465		0.35876	-0.000258396
0.321674	0.397338		0.327706	0.316617		0.379024	0.417004		0.357869	-0.000838977
0.322321	0.39837		0.328271	0.317163		0.378248	0.414322		0.357081	-0.00127876
0.322968	0.39959		0.328893	0.317928		0.377449	0.412145		0.356242	-0.00190934
0.32356	0.400416		0.329533	0.318545		0.37665	0.411373		0.355377	-0.00280884
0.324115	0.401457		0.33008	0.319257		0.375948	0.410869		0.354538	-0.00348843
0.324726	0.402		0.330664	0.319556		0.375172	0.410616		0.35375	-0.00334755
0.325391	0.403257		0.331304	0.320464		0.374325	0.409645		0.353012	-0.00358839
0.325965	0.404285		0.332001	0.321193		0.373477	0.409063		0.352198	-0.00415757
0.326557	0.404947		0.332604	0.322148		0.372702	0.408505		0.351308	-0.00503829
0.327204	0.406277		0.333188	0.322619		0.371927	0.407698		0.350494	-0.00500797
0.327888	0.407185		0.333828	0.323369		0.371103	0.401159		0.349681	-0.00510347
0.328462	0.408477		0.334544	0.324554		0.37028	0.390186		0.348816	-0.00577636
0.328998	0.408811		0.335147	0.324917		0.369553	0.379204		0.34785	-0.00644648
0.329571	0.409725		0.335693	0.325674		0.368778	0.369243		0.347036	-0.00622355
0.330219	0.410838		0.336296	0.326104		0.367979	0.358267		0.346247	-0.0059722
0.330774	0.411744		0.336974	0.326983		0.367083	0.346234		0.345434	-0.00641614
0.331328	0.412419		0.337596	0.327695		0.366332	0.335947		0.344543	-0.00674408
0.331939	0.413342		0.33818	0.328337		0.365557	0.327159		0.343704	-0.00698968
0.332623	0.414605		0.338783	0.329056		0.364733	0.318008		0.342941	-0.00679325
0.333252	0.415727		0.339461	0.329784		0.363813	0.307743		0.342178	-0.00677241
0.333807	0.416537		0.340083	0.330769		0.363038	0.299984		0.341314	-0.00737173
0.334362	0.417333		0.340667	0.331159		0.362287	0.29266		0.340474	-0.0073994
0.335046	0.41839		0.341288	0.331973		0.361488	0.286035		0.339686	-0.00748351
0.335712	0.419856		0.341985	0.332766		0.36064	0.278368		0.338821	-0.00754816
0.336304	0.420649		0.342607	0.333583		0.359865	0.271741		0.337906	-0.00816256
0.336877	0.421538		0.343134	0.33412		0.359187	0.266212		0.337016	-0.00819917
0.337543	0.422583		0.343681	0.334376		0.358436	0.260775		0.336202	-0.00795425
0.338172	0.42374		0.344283	0.335232		0.357637	0.2543		0.335439	-0.00784576
0.338745	0.424691		0.344905	0.335772		0.356838	0.247887		0.3346	-0.00791761
0.339281	0.425219		0.34547	0.336504		0.356111	0.242512		0.333761	-0.00818136
0.33991	0.426235		0.346073	0.337167		0.355312	0.236522		0.333023	-0.00792841
0.340539	0.427344		0.346789	0.337991		0.354416	0.229987		0.332235	-0.00787252
0.34115	0.428424		0.347524	0.339149		0.353544	0.223784		0.331345	-0.00822385
0.341778	0.429282		0.348108	0.339721		0.352769	0.218869		0.330429	-0.00858812
0.342444	0.430361		0.348654	0.340448		0.352018	0.214407		0.329615	-0.00828456
0.343092	0.431734		0.349257	0.340711		0.351219	0.209564		0.328801	-0.00820646
0.343628	0.432331		0.349973	0.341983		0.350419	0.204304		0.327911	-0.00841469
0.344146	0.433157		0.350594	0.342653		0.349717	0.200267		0.326996	-0.00860722
0.344738	0.43367		0.351197	0.343328		0.348966	0.196139		0.326182	-0.00833423
0.345367	0.434913		0.351838	0.343974		0.348167	0.191055		0.325445	-0.0080168
0.345921	0.435866		0.352478	0.344617		0.347271	0.18503		0.324631	-0.00808981
0.346458	0.436457		0.353062	0.345534		0.346496	0.180456		0.323741	-0.00842217
0.347068	0.43743		0.353608	0.345939		0.345721	0.176313		0.322901	-0.00825392
0.347752	0.438507		0.354173	0.346533		0.344873	0.17165		0.322138	-0.00798417
0.348418	0.439925		0.354814	0.347219		0.343977	0.166581		0.321376	-0.00776518
0.348973	0.440604		0.355454	0.348195		0.343226	0.162797		0.320435	-0.00832542
0.349547	0.441338		0.356057	0.348767		0.342499	0.159541		0.319595	-0.00808396
0.350231	0.442469		0.356679	0.349476		0.341748	0.156624		0.318807	-0.0079009
0.350878	0.443572		0.357376	0.350475		0.340901	0.152667		0.317968	-0.00806713
0.351452	0.444551		0.358016	0.351187		0.340126	0.149047		0.317078	-0.00801602
0.352006	0.445191		0.358582	0.352026		0.339399	0.145835		0.316213	-0.00814972
0.352617	0.446346		0.359184	0.352298		0.338672	0.142944		0.315425	-0.00778771
0.353209	0.447191		0.359825	0.353392		0.337801	0.13879		0.314611	-0.00778622
0.3538	0.448167		0.360465	0.354257		0.336977	0.135126		0.313746	-0.00785661
0.354392	0.449025		0.360993	0.354683		0.336226	0.132073		0.312907	-0.00787893
0.355021	0.450083		0.361558	0.355499		0.335403	0.128808		0.312144	-0.00762632
0.355705	0.451547		0.362236	0.355963		0.334531	0.124734		0.311356	-0.00755932
0.356316	0.452441		0.362933	0.35716		0.333732	0.12139		0.310491	-0.00771399
0.356926	0.453445		0.363517	0.357867		0.332981	0.118419		0.309601	-0.00782526
0.357611	0.454678		0.364082	0.358366		0.33223	0.115303		0.308787	-0.00758608
0.358258	0.455691		0.364742	0.359199		0.331406	0.11151		0.308024	-0.00731446
0.358794	0.456596		0.36542	0.360136		0.330583	0.107686		0.307159	-0.00748507
0.359294	0.456919		0.365985	0.360922		0.329881	0.104975		0.306218	-0.00769737
0.359867	0.457979		0.366569	0.361331		0.329154	0.102068		0.305405	-0.00748995
0.360477	0.458814		0.367172	0.362275		0.328306	0.0983212		0.304616	-0.00712005
0.361069	0.460057		0.367831	0.36293		0.327386	0.0940326		0.303777	-0.00706521
0.361624	0.460795		0.368434	0.364047		0.326635	0.090982		0.302862	-0.00715221
0.362216	0.461585		0.368999	0.364401		0.325908	0.0885823		0.302022	-0.00699087
0.3629	0.462844		0.369583	0.364969		0.325109	0.0855663		0.301285	-0.00686433
0.363548	0.463951		0.370242	0.365976		0.324237	0.0819852		0.300522	-0.00661758
0.364102	0.46497		0.370864	0.366757		0.323438	0.0790282		0.299683	-0.00684037
0.364676	0.465791		0.371467	0.367648		0.322711	0.0767253		0.298843	-0.00686967
0.365323	0.466838		0.372107	0.368216		0.321912	0.0742246		0.298055	-0.00667608
0.365971	0.46819		0.372842	0.36955		0.321016	0.070988		0.297216	-0.00679923
0.366581	0.469086		0.373445	0.370218		0.320217	0.0683454		0.296249	-0.00682753
0.367173	0.470123		0.373991	0.370941		0.31949	0.0664505		0.295359	-0.00692333
0.367857	0.470949		0.374537	0.37132		0.318763	0.0646177		0.294546	-0.00659588
0.368467	0.472321		0.375178	0.371988		0.317916	0.061904		0.293757	-0.0065634
0.369022	0.472819		0.375818	0.373193		0.317116	0.0593992		0.292918	-0.0064121
0.369596	0.47374		0.376383	0.373684		0.31639	0.0577285		0.292079	-0.00646228
0.370243	0.474703		0.376986	0.374521		0.315566	0.0559482		0.291367	-0.00620384
0.37089	0.475829		0.377702	0.375373		0.314694	0.0549134		0.290604	-0.00605677
0.371445	0.476968		0.378437	0.376845		0.313895	0.0541965		0.289764	-0.00617886
0.372037	0.477486		0.379002	0.377541		0.313144	0.0541596		0.288823	-0.00616477
0.372703	0.478743		0.379529	0.37784		0.312393	0.0533977		0.287984	-0.00621935
0.373369	0.479965		0.380132	0.378688		0.31157	0.0508917		0.287145	-0.0059795
0.373924	0.481068		0.38081	0.379568		0.310746	0.0519072		0.28628	-0.00592995
0.37446	0.481861		0.381413	0.380559		0.31002	0.0495988		0.285314	-0.00605607
0.375033	0.482592		0.381978	0.381047		0.309293	0.0505256		0.2845	-0.00584293
0.375662	0.483764		0.3826	0.381882		0.30847	0.0490064		0.283737	-0.00575101
0.376254	0.484554		0.383259	0.38267		0.307622	0.0479744		0.282923	-0.00555786
0.37679	0.484814		0.383881	0.383468		0.306847	0.0463933		0.282059	-0.00574441
0.377364	0.485234		0.384465	0.384221		0.306096	0.0451533		0.281245	-0.00550934
0.378048	0.486483		0.385049	0.384777		0.305248	0.0437904		0.280482	-0.00547757
0.378677	0.487677		0.385746	0.386029		0.304352	0.0419172		0.279694	-0.0053389
0.37925	0.488623		0.386386	0.386746		0.303553	0.0407969		0.278778	-0.00549172
0.379861	0.489743		0.38697	0.387585		0.302826	0.0400641		0.277913	-0.00541179
0.380545	0.490842		0.387592	0.388241		0.302051	0.0390745		0.277125	-0.00524995
0.381192	0.492259		0.38827	0.389252		0.301228	0.0379299		0.276235	-0.00528073
0.381729	0.492867		0.388892	0.390539		0.300429	0.0368801		0.27537	-0.00513332
0.382302	0.49373		0.389457	0.391061		0.299726	0.036303		0.274531	-0.00515623
0.382949	0.494848		0.390041	0.391899		0.298975	0.0354278		0.273794	-0.00483878
0.38356	0.495948		0.390682	0.392624		0.298103	0.0341419		0.273005	-0.004845
0.384152	0.497136		0.391303	0.393968		0.297304	0.0330827		0.272166	-0.00472075
0.384725	0.497776		0.391849	0.394477		0.296553	0.0323156		0.271327	-0.00485106
0.385335	0.498743		0.392396	0.395177		0.295778	0.0315344		0.270538	-0.00477746
0.385983	0.499913		0.393055	0.396162		0.294882	0.030556		0.269775	-0.00462569
0.386593	0.501036		0.393771	0.397568		0.294059	0.0300467		0.26886	-0.00481605
0.387166	0.50184		0.394374	0.398602		0.293308	0.0292499		0.267944	-0.00486102
0.387832	0.502899		0.39492	0.399255		0.292557	0.0284956		0.26708	-0.0048247
0.388498	0.504242		0.395542	0.400344		0.291734	0.0277806		0.266291	-0.00453395
0.389053	0.504954		0.396239	0.401426		0.290958	0.026966		0.265427	-0.00453371
0.389571	0.505598		0.39686	0.402656		0.290208	0.0267098		0.264537	-0.00456391
0.390144	0.506258		0.397426	0.403437		0.289505	0.026122		0.263748	-0.00431199
0.390754	0.507417		0.398066	0.404403		0.288633	0.0253572		0.26296	-0.00431598
0.391346	0.508352		0.398725	0.405762		0.287761	0.0241652		0.262146	-0.00409994
0.39192	0.509093		0.399328	0.406356		0.286962	0.0239141		0.261205	-0.00424377
0.392567	0.510257		0.399874	0.407241		0.286211	0.0235202		0.260391	-0.00408233
0.393288	0.511427		0.400195	0.407571		0.285388	0.0229622		0.259603	-0.00398382
0.393917	0.51296		0.400195	0.4063		0.28454	0.0221774		0.25884	-0.00401268
0.394454	0.513455		0.400119	0.404955		0.283741	0.0216488		0.257924	-0.00402383
0.395027	0.513994		0.399931	0.403525		0.283014	0.0216437		0.257111	-0.00402944
0.395693	0.515246		0.399441	0.402624		0.282167	0.0209191		0.256348	-0.00378859
0.396322	0.516339		0.398782	0.401385		0.281319	0.020181		0.255534	-0.00385835
0.396895	0.517553		0.397802	0.400769		0.280544	0.0197279		0.254644	-0.00388138
0.397487	0.518212		0.396823	0.399668		0.279841	0.0194277		0.253754	-0.0039076
0.398134	0.519414		0.395919	0.39882		0.279091	0.0191381		0.25294	-0.00376197
0.398745	0.52042		0.395052	0.397735		0.278267	0.0183748		0.252151	-0.00356526
0.399299	0.521187		0.394355	0.396917		0.277444	0.0181127		0.251287	-0.00370032
0.399854	0.521802		0.393583	0.396065		0.276693	0.0175719		0.250422	-0.00352856
0.400206	0.522308		0.392697	0.395236		0.275893	0.0171539		0.249634	-0.00358619
0.400206	0.521052		0.392076	0.394818		0.275046	0.0164618		0.248871	-0.00329278
0.400132	0.519572		0.391454	0.39377		0.274198	0.0159851		0.248032	-0.00336719
0.399965	0.518371		0.390776	0.393452		0.273447	0.0160686		0.247142	-0.00337129
0.399503	0.517439		0.390135	0.39263		0.272696	0.0165709		0.246328	-0.00323547
0.3988	0.516471		0.389589	0.392165		0.271897	0.016336		0.245514	-0.00319569
0.397875	0.515482		0.389118	0.391345		0.271074	0.0158198		0.244624	-0.0031923
0.396858	0.514443		0.388666	0.390394		0.270371	0.0158345		0.243657	-0.00331681
0.396007	0.513819		0.388157	0.38942		0.269645	0.0154168		0.242818	-0.00308734
0.395212	0.512547		0.387592	0.387576		0.268845	0.0151787		0.242055	-0.00299985
0.394472	0.5121		0.386952	0.385242		0.267973	0.0146278		0.241216	-0.00288867
0.39364	0.510978		0.386198	0.381745		0.267174	0.0142509		0.240301	-0.00293773
0.392881	0.510368		0.385275	0.377285		0.266375	0.0140156		0.239538	-0.00284281
0.392179	0.50976		0.384408	0.372557		0.265527	0.013481		0.2388	-0.00254288
0.391568	0.509045		0.38373	0.369274		0.264631	0.0130999		0.238037	-0.00272099
0.390939	0.508556		0.383146	0.36687		0.26388	0.0127029		0.237172	-0.00260539
0.39044	0.50776		0.382525	0.364345		0.263154	0.0125616		0.236333	-0.00269939
0.389904	0.507063		0.381884	0.361993		0.262379	0.0123608		0.23557	-0.00253009
0.38946	0.506097		0.381319	0.359571		0.261531	0.0119208		0.234706	-0.00250843
0.388997	0.504991		0.380697	0.357722		0.260756	0.0116203		0.233765	-0.0026124
0.38848	0.503643		0.38	0.35525		0.260029	0.0114358		0.232849	-0.00252769
0.387851	0.50125		0.379341	0.352889		0.259303	0.0112471		0.232035	-0.00253996
0.387	0.49768		0.378776	0.351034		0.258455	0.0108408		0.231247	-0.00227063
0.386186	0.493075		0.378211	0.348955		0.257656	0.0104745		0.230408	-0.00239256
0.385409	0.489353		0.37757	0.347475		0.256905	0.010237		0.229568	-0.00225361
0.384669	0.485578		0.37693	0.345126		0.256105	0.00997388		0.228831	-0.00223405
0.384041	0.48254		0.376346	0.34351		0.255185	0.00953224		0.228093	-0.00209758
0.383486	0.480149		0.3758	0.341841		0.254313	0.00903985		0.227203	-0.00213484
0.382894	0.477458		0.375178	0.340007		0.253562	0.00893932		0.226262	-0.00231026
0.382265	0.474991		0.374518	0.338235		0.252836	0.00870451		0.225449	-0.00210277
0.381655	0.472176		0.373897	0.336322		0.252061	0.00853958		0.22466	-0.00220862
0.381063	0.469925		0.373313	0.334853		0.251286	0.00828286		0.22377	-0.0020122
0.380434	0.467362		0.372672	0.332741		0.250583	0.00806185		0.222804	-0.00221901
0.379731	0.464596		0.371957	0.331109		0.249832	0.00798433		0.222041	-0.00216213
0.379102	0.462146		0.371316	0.329067		0.248985	0.00751819		0.221278	-0.00204893
0.378529	0.459654		0.370751	0.327633		0.248089	0.00716142		0.22049	-0.00203609
0.377974	0.457747		0.370186	0.326271		0.247289	0.00690652		0.219599	-0.00189161
0.377382	0.455502		0.369526	0.32446		0.246514	0.00666217		0.218786	-0.00197099
0.37679	0.453478		0.368905	0.323105		0.245691	0.00642559		0.218023	-0.00181248
0.376254	0.451456		0.36834	0.321456		0.244819	0.00600381		0.217234	-0.00187151
0.375662	0.449337		0.367774	0.320412		0.244068	0.00596832		0.216344	-0.00177495
0.374996	0.446955		0.367115	0.318781		0.243317	0.00571097		0.215454	-0.00192378
0.37433	0.444566		0.366493	0.317088		0.242518	0.00563783		0.214666	-0.00181449
0.373739	0.442563		0.36591	0.315771		0.24167	0.0052562		0.213827	-0.00177361
0.373165	0.440487		0.365288	0.314161		0.240871	0.00505538		0.212911	-0.00188402
0.372499	0.43863		0.364591	0.312768		0.240169	0.00498393		0.212046	-0.00167105
0.371852	0.436131		0.363932	0.310947		0.239442	0.00487883		0.211258	-0.00188028
0.371279	0.434312		0.363348	0.309962		0.23857	0.00464027		0.21047	-0.0016727
0.370724	0.432569		0.362764	0.30828		0.237746	0.00421775		0.209579	-0.00173598
0.370095	0.430372		0.362161	0.307129		0.236996	0.00424975		0.20874	-0.00170347
0.369448	0.428601		0.36152	0.305758		0.236221	0.00403094		0.207952	-0.00162827
0.368874	0.426521		0.360955	0.304347		0.235373	0.00371899		0.207189	-0.0016274
0.368319	0.424912		0.360409	0.303294		0.234574	0.00353322		0.206299	-0.00159507
0.367709	0.423084		0.359806	0.302085		0.233799	0.00332258		0.205383	-0.00167775
0.367043	0.421052		0.35909	0.300591		0.233024	0.00326502		0.20457	-0.00152342
0.366451	0.419044		0.35845	0.298995		0.2322	0.0029523		0.203807	-0.00168198
0.365897	0.417392		0.357866	0.298174		0.231377	0.00282128		0.202942	-0.00159912
0.365268	0.415637		0.357244	0.296759		0.23065	0.00264518		0.202052	-0.00157865
0.36462	0.413294		0.356566	0.295292		0.229923	0.00267708		0.201213	-0.00161211
0.364029	0.411932		0.355944	0.294161		0.229124	0.00253732		0.200475	-0.00154188
0.363455	0.410125		0.35536	0.29281		0.228252	0.0022503		0.199636	-0.0016419
0.362863	0.408519		0.354739	0.291907		0.227477	0.00218203		0.198695	-0.00153776
0.362197	0.406571		0.35406	0.290222		0.22675	0.00200602		0.197881	-0.00160622
0.361606	0.404717		0.353439	0.289117		0.225927	0.00194969		0.197118	-0.00144116
0.361069	0.403383		0.352892	0.288286		0.225031	0.00153011		0.196355	-0.00143019
0.360496	0.401861		0.352327	0.287046		0.224207	0.00151526		0.195465	-0.00156786
0.359848	0.400012		0.351687	0.286101		0.223481	0.00142208		0.194626	-0.00143699
0.359238	0.398126		0.351046	0.284606		0.222681	0.00126448		0.193837	-0.00147439
0.358646	0.396505		0.350481	0.283625		0.22181	0.00118896		0.192998	-0.00143749
0.358073	0.394972		0.34986	0.282475		0.221034	0.000976592		0.192032	-0.00163711
0.357389	0.393073		0.349181	0.281341		0.220308	0.00105345		0.191193	-0.00154717
0.356723	0.391327		0.348522	0.279943		0.219581	0.000860205		0.190404	-0.00145578
0.356131	0.389329		0.347938	0.278867		0.218782	0.000845513		0.189616	-0.00142988
0.355558	0.388068		0.347335	0.277955		0.217983	0.000778552		0.188751	-0.00140645
0.354929	0.386147		0.346676	0.276465		0.217232	0.000645508		0.187887	-0.00141254
0.354263	0.384418		0.346035	0.275509		0.216433	0.000628296		0.187149	-0.00129178
0.353708	0.382956		0.34547	0.274235		0.215536	0.000463887		0.186386	-0.00143424
0.353153	0.381362		0.344924	0.273601		0.214689	0.000357721		0.185547	-0.00132254
0.35258	0.380046		0.34434	0.272551		0.213914	0.000140825		0.184631	-0.0014544
0.351969	0.378303		0.343681	0.271389		0.213187	0.000248392		0.183818	-0.00145842
0.351396	0.376741		0.343078	0.270606		0.212364	0.000117846		0.183004	-0.00130513
0.350823	0.375292		0.342494	0.269453		0.211564	-2.67656e-05		0.182114	-0.00151065
0.350175	0.373818		0.341853	0.268634		0.210862	0.000118469		0.181173	-0.00149848
0.349491	0.372008		0.341138	0.267307		0.21016	-8.8201e-06		0.180359	-0.00158186
0.348881	0.370236		0.340516	0.266386		0.209336	-5.31522e-05		0.179596	-0.00136272
0.348289	0.36885		0.339913	0.265417		0.20844	-0.000278909		0.178782	-0.0015078
0.347697	0.367132		0.33931	0.264419		0.207641	-0.000284017		0.177917	-0.0014551
0.347068	0.365658		0.338651	0.263334		0.206866	-0.000285538		0.177078	-0.00143952
0.346476	0.364057		0.33801	0.262068		0.206042	-0.000459098		0.176341	-0.00149008
0.34594	0.36279		0.337445	0.261379		0.205098	-0.000497538		0.175578	-0.00134719
0.345385	0.361456		0.336899	0.260414		0.204322	-0.000686622		0.174637	-0.00149525
0.344719	0.359826		0.336259	0.259639		0.203572	-0.000638375		0.173823	-0.00142477
0.344053	0.358004		0.335637	0.25842		0.202797	-0.000695823		0.173009	-0.00153022
0.343443	0.356334		0.335072	0.257665		0.201997	-0.000757456		0.172145	-0.00141916
0.34287	0.355129		0.33445	0.256714		0.201246	-0.000796657		0.171204	-0.001445
0.342222	0.353433		0.333753	0.255632		0.20052	-0.000831329		0.170314	-0.00152851
0.341538	0.351707		0.333075	0.254683		0.199769	-0.000755227		0.169525	-0.00146944
0.340965	0.35028		0.332491	0.253495		0.198897	-0.000947147		0.168737	-0.00150052
0.340391	0.348951		0.331926	0.253035		0.198098	-0.000797648		0.167923	-0.00149132
0.339781	0.347717		0.331323	0.251985		0.197323	-0.000970464		0.167109	-0.00155487
0.339152	0.345917		0.330701	0.251222		0.196548	-0.00095538		0.166346	-0.0014343
0.338579	0.34491		0.330136	0.250392		0.195676	-0.00105039		0.165609	-0.00149217
0.338024	0.343373		0.329552	0.249549		0.194852	-0.00114227		0.164744	-0.00147836
0.337413	0.342068		0.328912	0.248852		0.194101	-0.00106393		0.163778	-0.00145379
0.336766	0.340648		0.328234	0.247774		0.193375	-0.0012137		0.162964	-0.00151968
0.336174	0.339146		0.327593	0.246764		0.192551	-0.00107529		0.162176	-0.00142794
0.335601	0.338068		0.32699	0.245769		0.191752	-0.00118788		0.161311	-0.00161079
0.334972	0.336441		0.32635	0.24503		0.191026	-0.00118049		0.160395	-0.00146557
0.334325	0.335221		0.325653	0.243982		0.190275	-0.00123986		0.159582	-0.00165474
0.333733	0.333548		0.325031	0.243083		0.189475	-0.00121981		0.158819	-0.00149934
0.333178	0.332456		0.324485	0.242413		0.188579	-0.00120737		0.157954	-0.00156667
0.332586	0.331251		0.323882	0.241222		0.187756	-0.00135255		0.157038	-0.00167884
0.331957	0.329557		0.323223	0.240778		0.187005	-0.0011551		0.156199	-0.00155193
0.331384	0.328434		0.322601	0.239493		0.186206	-0.00140629		0.155462	-0.00160185
0.330829	0.327076		0.322036	0.238983		0.185358	-0.00129465		0.154673	-0.00144961
0.330237	0.326143		0.321471	0.238162		0.184583	-0.00129497		0.153783	-0.00161889
0.32959	0.324557		0.320811	0.237336		0.183832	-0.00135321		0.152944	-0.00156783
0.328906	0.323196		0.320152	0.23647		0.183033	-0.00121224		0.152156	-0.00158072
0.328314	0.321721		0.319587	0.235726		0.182161	-0.00135901		0.151342	-0.00157989
0.327703	0.320477		0.318984	0.23506		0.181337	-0.00106943		0.150426	-0.00157375
0.327056	0.319264		0.318325	0.233967		0.180611	-0.00112722		0.149562	-0.00169054
0.326409	0.317457		0.317684	0.233323		0.179884	-0.00100895		0.148748	-0.00157869
0.325835	0.316423		0.3171	0.232379		0.179061	-0.000952055		0.147959	-0.00173443
0.325262	0.315071		0.316497	0.231631		0.178286	-0.000912779		0.147095	-0.00159236
0.324633	0.313906		0.315857	0.230979		0.177559	-0.00074988		0.146205	-0.00172103
0.323986	0.312468		0.315216	0.229807		0.176784	-0.000736178		0.145442	-0.00170715
0.323412	0.311068		0.314651	0.229245		0.175936	-0.000570153		0.14473	-0.00160878
0.322876	0.310106		0.314086	0.228367		0.175064	-0.000601183		0.14389	-0.00172949
0.322284	0.30888		0.313483	0.227935		0.174289	-0.000376689		0.143	-0.00152112
0.321637	0.307731		0.312786	0.226886		0.173538	-0.000381231		0.142161	-0.0018069
0.321063	0.306226		0.312184	0.226153		0.172715	-0.000345724		0.141373	-0.00155728
0.320509	0.305353		0.3116	0.225459		0.171867	-0.000256717		0.140483	-0.00169456
0.319898	0.30387		0.31094	0.224626		0.171116	-0.000253064		0.139542	-0.00175698
0.319232	0.302652		0.310243	0.223722		0.17039	-0.000169151		0.138753	-0.00172956
0.318604	0.301263		0.309622	0.222784		0.169591	-0.000275449		0.13799	-0.00177076
0.31803	0.300047		0.309056	0.222309		0.168719	-6.31822e-05		0.137177	-0.00172212
0.31742	0.298994		0.308454	0.221408		0.167944	-0.000108948		0.136286	-0.00181016
0.316791	0.297668		0.307775	0.220704		0.167193	-0.00013574		0.135447	-0.00174863
0.316162	0.296512		0.307154	0.219812		0.166369	-2.97179e-05		0.134659	-0.00185707
0.315626	0.295372		0.306589	0.219138		0.165449	-3.58719e-05		0.133896	-0.00172179
0.315034	0.294379		0.306042	0.218546		0.164674	1.35192e-05		0.133006	-0.00179505
0.314405	0.293165		0.305421	0.217712		0.163923	-7.92182e-05		0.132141	-0.0018319
0.313776	0.291695		0.304799	0.217145		0.163148	1.59834e-06		0.131327	-0.0017776
0.313184	0.290735		0.304215	0.216253		0.1623	-8.97261e-05		0.130488	-0.00194296
0.312592	0.289461		0.303593	0.215674		0.161501	-6.02328e-05		0.129573	-0.00175286
0.311908	0.288338		0.302896	0.214543		0.160799	-1.72715e-06		0.128657	-0.00194156
0.311224	0.286626		0.302237	0.213923		0.160072	-5.23655e-05		0.127894	-0.00184159
0.31065	0.285719		0.301653	0.213165		0.159273	6.04556e-05		0.127157	-0.00186801
0.310096	0.284575		0.30105	0.21228		0.158473	-8.30697e-05		0.126343	-0.00195267
0.309448	0.283409		0.300429	0.211775		0.157698	0.000116034		0.125504	-0.00184631
0.308819	0.282317		0.299788	0.210912		0.156923	-1.53344e-05		0.124741	-0.00189699
0.308246	0.281146		0.299242	0.210233		0.156027	3.24834e-05		0.123952	-0.00185337
0.307747	0.280334		0.298696	0.209365		0.155131	3.69992e-05		0.123062	-0.00198679
0.307155	0.279106		0.298074	0.208931		0.154356	3.99663e-05		0.122121	-0.00197145
0.306526	0.2782		0.297377	0.207913		0.153629	0.000130142		0.121231	-0.00197181
0.305934	0.276789		0.296755	0.207052		0.15283	-5.13149e-05		0.120443	-0.00199372
0.305361	0.275893		0.296152	0.206515		0.152031	6.88745e-05		0.119578	-0.00193482
0.304732	0.274888		0.295512	0.20564		0.151328	1.00895e-05		0.118688	-0.00212283
0.304029	0.273256		0.294796	0.205112		0.150626	5.74624e-05		0.117874	-0.00188758
0.3034	0.272298		0.294174	0.204206		0.149778	7.09723e-05		0.117111	-0.00210348
0.302808	0.271079		0.293609	0.203651		0.148882	5.66507e-05		0.116297	-0.00200309
0.302217	0.270219		0.293025	0.203048		0.148107	3.21245e-05		0.115382	-0.0020719
0.301588	0.268976		0.292385	0.20208		0.147332	-6.80864e-05		0.114568	-0.00212052
0.301014	0.268023		0.291782	0.20155		0.146484	0.000162801		0.11378	-0.00203329
0.300478	0.267047		0.291198	0.20061		0.145612	-4.33355e-05		0.113017	-0.00213344
0.299923	0.266104		0.290614	0.200183		0.144813	0.000109303		0.112101	-0.00208598
0.299257	0.265068		0.289936	0.199282		0.144111	-1.39455e-05		0.111262	-0.00206366
0.29861	0.263646		0.289295	0.19853		0.14336	-4.41133e-05		0.110474	-0.00207831
0.298018	0.262922		0.28873	0.197757		0.142536	5.84555e-05		0.109634	-0.00205894
0.297445	0.261732		0.28809	0.197197		0.141737	-6.39526e-05		0.108795	-0.00210955
0.296742	0.260746		0.28743	0.196636		0.141011	4.3893e-05		0.107931	-0.00205755
0.296076	0.259319		0.28679	0.19555		0.14026	-6.09846e-05		0.107117	-0.00217751
0.295521	0.258158		0.286225	0.195279		0.139412	1.21377e-05		0.106328	-0.00210173
0.294966	0.257547		0.28566	0.194561		0.138589	-5.67899e-06		0.105438	-0.00213928
0.294356	0.256235		0.285038	0.194176		0.137814	-7.41252e-06		0.104599	-0.00216136
0.293727	0.255371		0.284397	0.193181		0.137014	5.96045e-05		0.103811	-0.00210937
0.293172	0.254229		0.283813	0.192435		0.136142	-0.000110008		0.103048	-0.00217083
0.292636	0.253386		0.283248	0.19188		0.135295	-3.41103e-06		0.102183	-0.00205915
0.292062	0.252408		0.282608	0.191071		0.134544	-2.04293e-05		0.101293	-0.00229212
0.291378	0.25135		0.28193	0.19041		0.133817	6.56527e-05		0.100479	-0.00209046
0.290749	0.250186		0.281289	0.189445		0.132994	-0.000100711		0.0996653	-0.0021963
0.290176	0.249117		0.280686	0.189146		0.132194	-3.28886e-05		0.0988515	-0.00226336
0.289547	0.248303		0.280065	0.188375		0.131468	-3.30773e-05		0.0979106	-0.00217835
0.288863	0.24685		0.279387	0.187563		0.130741	-0.000137921		0.0970713	-0.00232339
0.288252	0.245835		0.278784	0.187082		0.129918	6.60819e-06		0.0963084	-0.00212587
0.287679	0.244968		0.278219	0.186371		0.128997	-0.000134238		0.0954946	-0.00229237
0.287106	0.244069		0.277616	0.186021		0.128222	-1.55222e-05		0.0946045	-0.00216083
0.286477	0.243065		0.276938	0.185054		0.127471	-7.10785e-05		0.0937398	-0.0022777
0.285885	0.241858		0.276316	0.184508		0.126672	-5.39924e-05		0.0929515	-0.00215023
0.285349	0.241205		0.275751	0.184107		0.1258	4.10228e-06		0.0921885	-0.00217699
0.284757	0.239987		0.275186	0.183399		0.125025	-0.000129071		0.0913493	-0.00226736
0.284091	0.239244		0.274526	0.182829		0.124299	-5.63661e-05		0.0905101	-0.00222003
0.283425	0.237865		0.273905	0.18206		0.123524	-9.20447e-05		0.0896963	-0.0023466
0.282852	0.23682		0.27334	0.181635		0.122627	-2.83256e-05		0.088857	-0.00219795
0.282297	0.236035		0.272737	0.180745		0.121804	-0.000121583		0.0878906	-0.00230369
0.28165	0.234931		0.272059	0.180377		0.121053	-6.55593e-05		0.0870005	-0.00227459
0.280984	0.233916		0.271399	0.179433		0.120326	-4.31747e-05		0.0862122	-0.00224414
0.28041	0.232843		0.270815	0.178838		0.119527	-0.000149023		0.0854238	-0.00226882
0.279837	0.232175		0.270212	0.178301		0.118728	-7.5935e-05		0.0845846	-0.00209921
0.279208	0.231058		0.269591	0.177644		0.117953	-0.000176231		0.0837453	-0.00230659
0.278542	0.22991		0.26895	0.177196		0.117178	-6.09983e-05		0.0830078	-0.00211448
0.27795	0.228999		0.268366	0.176201		0.116282	-0.000159223		0.0822703	-0.00221287
0.277414	0.228177		0.267801	0.175959		0.115434	-9.60826e-05		0.0814311	-0.00229711
0.276841	0.227318		0.267161	0.17523		0.114707	-0.000105324		0.0804901	-0.00226313
0.276193	0.22627		0.266501	0.174561		0.113981	-0.000183862		0.0796255	-0.00233292
0.275601	0.225418		0.26588	0.174011		0.113157	-3.69771e-05		0.0788371	-0.00231032
0.275028	0.224236		0.265277	0.173333		0.112334	-0.000198797		0.0779724	-0.00232802
0.274381	0.223405		0.264636	0.172859		0.111607	-0.000202673		0.0770569	-0.00228893
0.273678	0.222236		0.263921	0.171988		0.110905	-0.000231914		0.0762177	-0.00229629
0.273086	0.221153		0.263318	0.17143		0.110105	-0.000155444		0.0754293	-0.0022924
0.272513	0.220478		0.262753	0.170859		0.109258	-0.000169952		0.07459	-0.0022773
0.271921	0.21939		0.26215	0.170378		0.108459	-0.000234797		0.0737	-0.0023429
0.271311	0.218785		0.261472	0.169586		0.107708	-0.000121815		0.0728862	-0.00221157
0.2707	0.217546		0.260869	0.169023		0.10686	-0.000263544		0.0721486	-0.00238013
0.270182	0.216917		0.260304	0.168467		0.105988	-0.000161924		0.0713348	-0.00215321
0.269627	0.216122		0.259757	0.167861		0.105165	-0.000186974		0.0704447	-0.00240669
0.268999	0.215086		0.259117	0.167543		0.104438	-0.000166806		0.0695801	-0.00229465
0.268351	0.214216		0.258495	0.1667		0.103663	-0.000203376		0.0687663	-0.00228395
0.267741	0.213221		0.257911	0.166085		0.102839	-0.000230515		0.0679525	-0.00231368
0.267149	0.212351		0.257308	0.165751		0.102016	-0.000135392		0.0670624	-0.00222252
0.266483	0.211141		0.256611	0.164807		0.101289	-0.000300267		0.0662231	-0.00243987
0.265799	0.210231		0.255933	0.164375		0.100514	-0.000176559		0.0654602	-0.00221094
0.265225	0.209131		0.255312	0.163682		0.0996908	-0.000245807		0.0646973	-0.00236169
0.264671	0.208381		0.254746	0.163227		0.0988915	-0.000150536		0.063858	-0.0022657
0.26406	0.207598		0.254125	0.162628		0.0981164	-0.00020247		0.0629679	-0.00235233
0.263431	0.206349		0.253522	0.162		0.0973172	-0.000248241		0.062205	-0.00233676
0.262858	0.205587		0.252938	0.161516		0.0964452	-0.000216336		0.0614421	-0.00234056
0.262303	0.204732		0.252411	0.160988		0.0955975	-0.000317456		0.0605774	-0.00246876
0.261711	0.204001		0.25177	0.160579		0.0948467	-0.000192089		0.0596364	-0.002272
0.261046	0.202822		0.251073	0.159657		0.0941443	-0.000295466		0.0587718	-0.0025001
0.260472	0.202033		0.250433	0.159159		0.093345	-0.000236385		0.057958	-0.00242023
0.259899	0.201286		0.24983	0.158435		0.0925458	-0.000295708		0.0570933	-0.00230973
0.259251	0.200082		0.24917	0.157996		0.0918192	-0.000328467		0.0561778	-0.00242901
0.258586	0.19934		0.248492	0.157437		0.0910925	-0.00021002		0.0553894	-0.00235627
0.257957	0.198084		0.247871	0.156556		0.0902691	-0.000420776		0.0546265	-0.00240427
0.257383	0.197506		0.247324	0.156299		0.0893487	-0.000262799		0.0538127	-0.0022486
0.256792	0.196462		0.246759	0.155582		0.0885494	-0.000390552		0.0528717	-0.00246026
0.256163	0.195615		0.2461	0.155316		0.0877986	-0.000357731		0.0520325	-0.0023764
0.255571	0.194695		0.245497	0.154632		0.0869993	-0.000300684		0.0512441	-0.00237213
0.255035	0.193956		0.244932	0.154172		0.0861274	-0.000331797		0.0504557	-0.00244459
0.25448	0.193315		0.244386	0.1538		0.0853523	-0.000284305		0.0496165	-0.00240342
0.253832	0.192191		0.243726	0.153104		0.0846015	-0.000339108		0.0488027	-0.00245467
0.253148	0.191298		0.243048	0.152723		0.0838022	-0.000252252		0.0480398	-0.00235139
0.252556	0.190158		0.242426	0.151821		0.0829303	-0.000327128		0.0472514	-0.00255822
0.251983	0.189557		0.241824	0.151261		0.0821553	-0.000273358		0.0463867	-0.00238525
0.251335	0.188711		0.241145	0.150491		0.0814044	-0.000297963		0.0454966	-0.00245235
0.25067	0.187563		0.240486	0.149976		0.0806536	-0.000390924		0.0446828	-0.002538
0.250096	0.1869		0.239883	0.149402		0.0798301	-0.000257247		0.043869	-0.00243022
0.249504	0.185796		0.239299	0.148798		0.0790308	-0.000301496		0.0429789	-0.00257617
0.248875	0.185244		0.238678	0.148419		0.0782558	-0.00018995		0.0420888	-0.00237839
0.248228	0.184075		0.238037	0.147607		0.0774807	-0.000317106		0.041275	-0.00256186
0.247673	0.18344		0.237491	0.147212		0.0766088	-0.000226373		0.0405121	-0.00245718
0.247137	0.182664		0.236944	0.146646		0.0757611	-0.000277617		0.0396729	-0.0024668
0.246564	0.182003		0.236304	0.146032		0.0750103	-0.000386479		0.0387573	-0.00254612
0.245898	0.181201		0.235607	0.145527		0.0742594	-0.000212003		0.0379435	-0.0024512
0.245287	0.179937		0.234985	0.14467		0.0734359	-0.000395636		0.0371552	-0.00256721
0.244714	0.179527		0.234401	0.144447		0.0726367	-0.000242066		0.0362651	-0.002486
0.244085	0.178453		0.233799	0.143606		0.0719343	-0.000259033		0.0353241	-0.00258652
0.243401	0.177584		0.23312	0.143231		0.0712077	-0.000308506		0.0345103	-0.00243285
0.24279	0.176739		0.232499	0.142557		0.0704569	-0.000181393		0.0337219	-0.00255269
0.242217	0.175823		0.231934	0.141986		0.0695849	-0.000328593		0.0329336	-0.0025629
0.241625	0.175107		0.231331	0.141627		0.0687857	-0.000232031		0.032018	-0.00248631
0.240996	0.174258		0.230653	0.140765		0.0680106	-0.000287149		0.0312042	-0.00251015
0.240405	0.173448		0.230012	0.140461		0.0671871	-0.000268645		0.0304413	-0.00238986
0.239868	0.172496		0.229447	0.139758		0.066291	-0.000315836		0.0296783	-0.00255042
0.239332	0.171952		0.228882	0.13925		0.0654917	-0.000305512		0.0288391	-0.00245447
0.238703	0.171218		0.228241	0.138832		0.0647409	-0.000254574		0.0279999	-0.00249466
0.238056	0.17033		0.227601	0.138047		0.0639658	-0.000357203		0.0272115	-0.0024881
0.237464	0.169652		0.227017	0.137677		0.0631181	-0.000208556		0.0263723	-0.00240144
0.236853	0.168756		0.226395	0.136946		0.0623188	-0.00035014		0.0254567	-0.00261263
0.236188	0.167973		0.225698	0.136472		0.061568	-0.000295326		0.0245158	-0.00244423
0.235485	0.166849		0.225039	0.135706		0.0608414	-0.000265738		0.0237274	-0.00253854
0.23493	0.166339		0.224455	0.135278		0.0600179	-0.000343746		0.022939	-0.00245456
0.234338	0.165483		0.22389	0.134724		0.0592186	-0.000268526		0.0221252	-0.00254114
0.233728	0.164626		0.223268	0.134149		0.0584678	-0.000334477		0.021286	-0.00254008
0.23308	0.163969		0.222646	0.133728		0.0576928	-0.00021743		0.0205485	-0.00248555
0.232507	0.162764		0.222081	0.132995		0.0568208	-0.000334945		0.0197856	-0.00251331
0.231952	0.162334		0.221535	0.132844		0.0559247	-0.000268823		0.0188955	-0.00242104
0.231379	0.161425		0.220913	0.132118		0.0551254	-0.000216446		0.0179545	-0.0026245
0.230768	0.16064		0.220254	0.131671		0.054423	-0.000294064		0.0171153	-0.00246032
0.230177	0.159833		0.219614	0.131027		0.053648	-0.000222455		0.0163269	-0.0025366
0.229603	0.159123		0.21903	0.130236		0.0528729	-0.000312032		0.0154114	-0.00248361
0.228993	0.158272		0.218389	0.130146		0.0521221	-0.000254553		0.0144704	-0.00255508
0.22829	0.157236		0.217673	0.129256		0.0513713	-0.000319355		0.0136312	-0.00262926
0.227661	0.156477		0.217052	0.128817		0.0505478	-0.000186862		0.0129191	-0.00240596
0.227088	0.155639		0.216486	0.128143		0.0496758	-0.000314266		0.0121307	-0.00252824
0.226514	0.155121		0.215884	0.127704		0.0488766	-0.000372071		0.0112915	-0.00251173
0.225904	0.154092		0.215224	0.127218		0.0481257	-0.000141715		0.0104777	-0.0025319
0.225312	0.153322		0.214621	0.126615		0.0473265	-0.000329063		0.00968933	-0.00245471
0.224757	0.152676		0.214019	0.126215		0.0464545	-0.000137656		0.00890096	-0.0024588
0.224184	0.151878		0.213454	0.125481		0.0456553	-0.000293632		0.00801086	-0.00257951
0.223518	0.151265		0.212794	0.125211		0.0448802	-0.000202849		0.00712077	-0.00239508
0.222852	0.149915		0.212173	0.124468		0.0441052	-0.000162437		0.00630697	-0.0025068
0.222242	0.149302		0.21157	0.12406		0.0432332	-0.000305159		0.00546773	-0.00248805
0.221669	0.14853		0.210967	0.123515		0.042434	-0.000150331		0.00457764	-0.00256567
0.221021	0.147637		0.210289	0.122792		0.0417074	-0.000252206		0.00371297	-0.00257958
0.220355	0.146762		0.209611	0.12238		0.0409565	-0.000169426		0.00295003	-0.0024979
0.219782	0.14587		0.209008	0.12146		0.0401088	-0.000227347		0.00216166	-0.00259392
0.219209	0.145331		0.208443	0.121259		0.0393095	-0.000188532		0.00132243	-0.00239675
0.218598	0.144361		0.207859	0.120578		0.0385587	-0.000146722		0.000457764	-0.00261469
0.217951	0.143608		0.207237	0.120023		0.0377837	-0.000208591		-0.000228882	-0.00237235
0.217359	0.142766		0.206672	0.119714		0.0369602	-0.000148579		-0.000254313	-0.00248748
0.216823	0.14212		0.206126	0.119163		0.0361367	-0.000259038		-0.000178019	-0.00244625
0.216231	0.141409		0.205504	0.118867		0.0353859	-0.000144191		5.08626e-05	-0.00228383
0.215584	0.140688		0.204788	0.118022		0.0346108	-0.000221715		0.000635783	-0.0023778
0.214973	0.139773		0.204129	0.117477		0.0338115	-0.000232114		0.00139872	-0.00227581
0.2144	0.138748		0.203507	0.117042		0.032988	-0.000164505		0.00239054	-0.00228193
0.213789	0.138315		0.202904	0.11647		0.0322614	-0.000302841		0.00366211	-0.00217193
0.213124	0.137304		0.202226	0.116124		0.0315106	-0.000124412		0.00506083	-0.00226198
0.212513	0.136659		0.201604	0.115193		0.0306871	-0.000325638		0.00628154	-0.00216701
0.211921	0.135759		0.201039	0.115067		0.0298394	-0.000210988		0.00717163	-0.00213389
0.211348	0.134903		0.200436	0.114236		0.0290401	-0.000206446		0.00813802	-0.00219245
0.210701	0.134339		0.199777	0.113834		0.0282893	-0.000245771		0.00918071	-0.00207023
0.210127	0.133408		0.199155	0.11328		0.0274658	-0.00015389		0.0101217	-0.00229177
0.209573	0.132912		0.19859	0.112813		0.0265697	-0.000271949		0.0110626	-0.00206534
0.208999	0.132093		0.198006	0.112512		0.0257946	-0.000190752		0.0121053	-0.00218707
0.208352	0.131357		0.197385	0.111764		0.0250438	-0.00026866		0.0129445	-0.00213705
0.207704	0.130422		0.196725	0.111357		0.0242687	-0.000196404		0.0137838	-0.00207281
0.207113	0.129547		0.196141	0.110825		0.023421	-0.000182525		0.0145213	-0.00220325
0.206521	0.129016		0.195539	0.110298		0.0225975	-0.000288753		0.0152334	-0.00201337
0.205892	0.128059		0.194898	0.109781		0.0218709	-0.000279283		0.01592	-0.00214574
0.205226	0.127364		0.194239	0.109152		0.0211443	-0.000295812		0.0166066	-0.00196799
0.204634	0.126474		0.193636	0.108795		0.0203451	-0.000189561		0.0173187	-0.00203127
0.204061	0.125771		0.193052	0.108212		0.01957	-0.000333871		0.018158	-0.00196898
0.203451	0.124907		0.19243	0.107837		0.018795	-0.00016664		0.0192261	-0.0016774
0.202803	0.124203		0.191752	0.107245		0.0180199	-0.000251078		0.0203196	-0.00173062
0.20223	0.123495		0.191168	0.106887		0.0171238	-0.000247606		0.0212097	-0.00147637
0.201675	0.122717		0.190622	0.106328		0.0162518	-0.000155176		0.0221761	-0.00158476
0.201102	0.122223		0.190019	0.105792		0.015501	-0.000311935		0.0232188	-0.00131643
0.20051	0.121132		0.189341	0.105361		0.0147502	-0.000184657		0.0240835	-0.00135972
0.199899	0.120675		0.188719	0.104649		0.0139509	-0.000306278		0.0248718	-0.00129483
0.199308	0.119816		0.188116	0.104331		0.0131758	-0.000222234		0.0257874	-0.00121113
0.19866	0.118958		0.187495	0.103534		0.0124492	-0.000254316		0.0267283	-0.00125344
0.197957	0.118288		0.186798	0.103125		0.0117468	-0.00021985		0.0274658	-0.00098632
0.197329	0.11707		0.186176	0.102542		0.0109234	-0.000208384		0.0282288	-0.00115459
0.196755	0.116543		0.185592	0.101868		0.0100756	-0.00032143		0.0290426	-0.000956054
0.196182	0.115767		0.185008	0.101619		0.00925216	-0.000215173		0.0299072	-0.00095003
0.195553	0.115061		0.184368	0.100928		0.00847711	-0.000263898		0.0306956	-0.00088685
0.19498	0.11433		0.183746	0.100496		0.00762939	-0.000199691		0.0315094	-0.000906952
0.194443	0.113681		0.183181	0.0999206		0.00670902	-0.000243862		0.0323741	-0.00089704
0.193888	0.113165		0.182616	0.099682		0.00588553	-0.000261704		0.0333659	-0.000747238
0.193241	0.112244		0.181994	0.0990897		0.0051347	-0.000147207		0.0342306	-0.000797382
0.192557	0.111577		0.181354	0.0985142		0.00435965	-0.000301481		0.0350444	-0.000616806
0.191965	0.110562		0.180751	0.0981822		0.00356038	-0.000153014		0.0358582	-0.000673692
0.191373	0.110104		0.180129	0.0972838		0.00278533	-0.000278208		0.0367483	-0.000544666
0.190726	0.109127		0.179451	0.0969587		0.00205873	-0.000240767		0.0375875	-0.000546838
0.190041	0.108391		0.178754	0.0961575		0.00128368	-0.000308306		0.0382741	-0.000552311
0.189449	0.10776		0.178151	0.0956855		0.000460186	-0.000311974		0.0390116	-0.000413031
0.188876	0.106955		0.177605	0.0951785		-0.000266423	-0.000217		0.0398509	-0.000590347
0.188284	0.106417		0.177002	0.0947256		-0.000290644	-0.00035935		0.0406901	-0.000413537
0.187674	0.105523		0.176399	0.0943112		-0.000193762	-0.00021255		0.041453	-0.000461641
0.1871	0.104997		0.175834	0.0936769		4.84406e-05	-0.000293726		0.0422668	-0.000308978
0.186527	0.10423		0.17525	0.0934015		0.000629728	-0.000267876		0.0431824	-0.00030474
0.185935	0.103544		0.17461	0.0926388		0.00138056	-0.000284045		0.0441233	-0.000280773
0.185269	0.103025		0.173894	0.0922039		0.00227671	-0.000250197		0.0449371	-9.04774e-05
0.184659	0.101991		0.173253	0.0916036		0.00356038	-0.00029285		0.0457255	-0.000343655
0.184067	0.10165		0.17265	0.0909378		0.00467452	-0.000401838		0.0465902	-0.00013915
0.183438	0.100875		0.17201	0.0906094		0.00571599	-0.000255371		0.0474803	-0.000148876
0.182773	0.0999102		0.171332	0.0898659		0.00673324	-0.000379551		0.0482432	-2.63453e-05
0.182181	0.09921		0.170729	0.0896431		0.00796848	-0.000225772		0.0490316	-0.000122261
0.181626	0.0985211		0.170183	0.0889598		0.00903417	-0.000259336		0.0498962	-2.43014e-05
0.181071	0.0979446		0.16958	0.0886292		0.0099061	-0.000289543		0.0507863	2.27738e-05
0.180442	0.0970424		0.168939	0.0880141		0.0108265	-0.000181908		0.0516001	1.35412e-05
0.17985	0.0964851		0.168318	0.0875536		0.0116015	-0.000326496		0.0523631	0.000169935
0.179295	0.0955577		0.167734	0.0870803		0.0123039	-0.000233774		0.0531769	1.35479e-05
0.178722	0.0951714		0.16715	0.0864235		0.0128125	-0.000309564		0.0540924	0.000215864
0.178075	0.0943542		0.166528	0.0860489		0.013418	-0.000219905		0.0549571	0.000221593
0.177409	0.0935709		0.16585	0.0853766		0.0141204	-0.000311964		0.0557454	0.000220247
0.176799	0.0931752		0.165247	0.0850356		0.0149197	-0.000297943		0.0565847	0.000350272
0.176225	0.0924303		0.164663	0.0844951		0.0158401	-0.000273567		0.0575002	0.000308893
0.175578	0.091995		0.164023	0.0838785		0.0168815	-0.0003506		0.058314	0.000503545
0.174949	0.0911045		0.163363	0.0834337		0.0180683	-0.000269692		0.0591024	0.00036701
0.174357	0.0907556		0.16276	0.0827929		0.0190129	-0.000323187		0.0598653	0.000413055
0.173802	0.0902094		0.162176	0.0825194		0.0198364	-0.000265547		0.06073	0.000402429
0.173136	0.0894507		0.161536	0.0817329		0.0206357	-0.00029818		0.0616201	0.000500314
0.172471	0.0888739		0.160895	0.0813533		0.0214592	-0.000261577		0.0623322	0.000534986
0.171879	0.0881132		0.16033	0.0808534		0.0222342	-0.000264734		0.0630951	0.000473678
0.171324	0.0877606		0.159765	0.0803736		0.0230093	-0.000329949		0.0639598	0.00063281
0.17075	0.0872093		0.159144	0.0799723		0.0238086	-0.000162822		0.0648499	0.000493863
0.170103	0.086661		0.158484	0.0793648		0.0246805	-0.000329466		0.0656891	0.000690879
0.16953	0.086155		0.157863	0.0789033		0.0254798	-0.00018613		0.066452	0.000622304
0.168956	0.0854731		0.157279	0.0782657		0.0262306	-0.000209357		0.0673167	0.000691004
0.168365	0.0850965		0.156676	0.0780607		0.0270783	-0.000316393		0.0682831	0.000788599
0.167699	0.0842873		0.155998	0.0772004		0.0279502	-0.000187487		0.0691223	0.000687119
0.16707	0.0836918		0.155376	0.076812		0.0287253	-0.000291348		0.0699361	0.000810921
0.166515	0.0829174		0.154792	0.0762375		0.0294034	-0.000229693		0.0707754	0.000595248
0.165923	0.0826292		0.154189	0.0756958		0.0301301	-0.000287444		0.0716146	0.000886591
0.165294	0.0818687		0.153511	0.0753758		0.0309293	-0.000215549		0.0724284	0.00080738
0.164665	0.0812668		0.152852	0.0744991		0.0317286	-0.000250877		0.0731913	0.000843053
0.164111	0.0808816		0.152268	0.0743832		0.0324552	-0.000262587		0.0740051	0.000872764
0.163537	0.0801303		0.151703	0.0736631		0.0332303	-0.000228425		0.0749207	0.000946251
0.162908	0.0797705		0.1511	0.0732348		0.034078	-0.000316189		0.0757853	0.0010046
0.162261	0.0790162		0.150478	0.0729405		0.0349741	-0.000173555		0.0765737	0.000933453
0.161669	0.0785691		0.149894	0.0722363		0.0357492	-0.000316684		0.0774638	0.00113998
0.161077	0.0780097		0.149272	0.0718611		0.0364758	-0.000135042		0.0784047	0.000989784
0.160393	0.0773137		0.148594	0.0712974		0.037275	-0.000222198		0.079244	0.00122217
0.159709	0.0767505		0.147878	0.0706724		0.0381228	-0.000237962		0.0799815	0.00108836
0.159135	0.0759753		0.147276	0.0700833		0.0388978	-0.000157268		0.080719	0.00117632
0.15858	0.0755271		0.14671	0.0696809		0.0396971	-0.000258086		0.0815582	0.00118139
0.157952	0.0748847		0.146089	0.0692286		0.0405206	-0.000159163		0.0823975	0.00109589
0.157304	0.0743835		0.145486	0.068605		0.0413683	-0.000245169		0.083135	0.0013284
0.156749	0.0738999		0.144921	0.0683474		0.0421433	-0.000210198		0.0839233	0.00111593
0.156213	0.0733311		0.144375	0.0676714		0.0428699	-0.000235056		0.084788	0.00134983
0.155658	0.0731837		0.143772	0.06753		0.0436934	-0.00026631		0.085729	0.00132348
0.155048	0.0723433		0.143056	0.0668858		0.0445654	-0.000173109		0.0865682	0.0014132
0.154437	0.0720339		0.142434	0.0663328		0.0453646	-0.000328932		0.0873566	0.00144612
0.153827	0.071435		0.141831	0.0659369		0.0461155	-0.000145962		0.0882467	0.00136733
0.153217	0.0709763		0.14121	0.0652327		0.0469147	-0.000254876		0.0891876	0.00155835
0.152514	0.0703873		0.140513	0.0649845		0.0477867	-0.000195262		0.0899506	0.0014639
0.151848	0.0696353		0.139891	0.0640822		0.0485617	-0.000248336		0.0907135	0.00167516
0.151275	0.0692033		0.139307	0.0640892		0.0492641	-0.000217708		0.0915273	0.00154197
0.150701	0.0685365		0.138723	0.0633805		0.0499907	-0.000141546		0.0924174	0.00165556
0.150091	0.0681972		0.138064	0.0629465		0.05079	-0.000302217		0.0932058	0.00166221
0.149518	0.0674122		0.137442	0.0623421		0.0515892	-0.000143447		0.0939941	0.00159566
0.148981	0.0670158		0.136858	0.0617664		0.0523158	-0.000265407		0.0948334	0.00178147
0.148408	0.0664318		0.136274	0.0614631		0.0530667	-0.000200094		0.0957235	0.00174797
0.147761	0.0658002		0.135615	0.06072		0.0538902	-0.000151431		0.0965881	0.00187929
0.147095	0.0653071		0.134993	0.0604326		0.0547621	-0.000249417		0.0974019	0.0017327
0.146521	0.064578		0.13439	0.0598409		0.0555371	-0.000179661		0.0982666	0.00191462
0.14593	0.0643063		0.133788	0.05956		0.0563122	-0.000238623		0.099233	0.00194255
0.145264	0.0634948		0.133091	0.0590227		0.0572083	-6.98022e-05		0.100047	0.00189079
0.144598	0.0631577		0.13245	0.0583484		0.0580803	-0.000201519		0.100759	0.00201403
0.144024	0.0625124		0.131885	0.0580294		0.0588069	-0.000166548		0.101522	0.0018968
0.143488	0.0620272		0.131339	0.0574969		0.0595577	-7.29301e-05		0.102361	0.00207984
0.142878	0.0617714		0.130736	0.0572192		0.060357	-0.000183018		0.103251	0.00199111
0.14223	0.0608976		0.130095	0.0565156		0.0611805	-0.000126124		0.104014	0.00215646
0.141657	0.0604957		0.129511	0.0561622		0.0619555	-0.000138615		0.104777	0.00204867
0.141102	0.0599151		0.128946	0.0556242		0.0626821	1.95399e-05		0.105642	0.0021696
0.140529	0.0594957		0.128325	0.0549954		0.0634572	-0.000122241		0.106608	0.00229816
0.139863	0.058926		0.127609	0.0546925		0.0643049	-6.36557e-05		0.107447	0.0022318
0.139253	0.0582921		0.126987	0.0537591		0.0651042	-2.48295e-05		0.10821	0.00235785
0.138642	0.0578771		0.126384	0.053719		0.065855	-0.000100762		0.109024	0.00225241
0.138013	0.0571661		0.125763	0.0530106		0.0666785	3.61123e-05		0.109889	0.00246874
0.137329	0.0568152		0.125103	0.052576		0.0675746	-6.06375e-05		0.110703	0.00248002
0.136719	0.0560262		0.124482	0.0521236		0.0683739	7.40756e-05		0.111542	0.00248116
0.136164	0.055829		0.123898	0.0515598		0.0690763	4.8014e-05		0.112381	0.00264296
0.135591	0.0552892		0.123295	0.0511257		0.0698029	1.82946e-05		0.113246	0.00253733
0.134962	0.054712		0.122598	0.0503487		0.0706022	9.50885e-05		0.114034	0.00274039
0.13437	0.0543686		0.121957	0.0501167		0.0713772	-6.08759e-05		0.114822	0.00256591
0.133833	0.0535779		0.121392	0.0493035		0.0720796	9.31838e-05		0.115687	0.002783
0.13326	0.053519		0.120827	0.0492031		0.0728789	1.57833e-05		0.116628	0.00267103
0.132613	0.0527796		0.120205	0.0485133		0.0737508	0.000129364		0.117467	0.00288527
0.13191	0.0521436		0.119584	0.0479135		0.074647	6.26994e-05		0.11823	0.0028403
0.131318	0.0515759		0.119	0.0476605		0.075422	0.000126206		0.119095	0.00283019
0.130745	0.0511438		0.118435	0.0470533		0.0761486	0.000176714		0.120061	0.00299019
0.130116	0.0507734		0.117756	0.0468311		0.0769963	4.57755e-05		0.120875	0.00296395
0.12945	0.050186		0.117078	0.0459486		0.0778925	0.000239213		0.121613	0.00311661
0.128895	0.0496826		0.116475	0.0456752		0.0786433	6.5666e-05		0.12235	0.00290536
0.128322	0.0490947		0.11591	0.0450086		0.0793941	0.000271531		0.123189	0.003141
0.127693	0.0487273		0.115289	0.0446894		0.0802176	0.00014316		0.124029	0.00312078
0.127027	0.0480663		0.114629	0.0442536		0.0810653	0.000203576		0.124817	0.00315498
0.126435	0.047488		0.114045	0.0434911		0.081792	0.000267522		0.12558	0.00331433
0.12588	0.0471988		0.113461	0.0431942		0.0825186	0.000177526		0.126445	0.00325768
0.125307	0.0466594		0.112859	0.0426884		0.0832936	0.000384974		0.12736	0.00335024
0.124678	0.0463258		0.11218	0.0424633		0.0841656	0.000223724		0.128199	0.00337811
0.124086	0.0456995		0.111559	0.0417369		0.0849648	0.000309393		0.128988	0.00357491
0.123513	0.0455692		0.110975	0.0413748		0.0857156	0.000318625		0.129903	0.00350507
0.122884	0.0450918		0.110334	0.0409325		0.0865391	0.000298618		0.130844	0.0037121
0.1222	0.0445159		0.109618	0.0402078		0.0874111	0.000367692		0.131607	0.00368853
0.121571	0.044068		0.108978	0.039969		0.0881861	0.000300405		0.13237	0.00366127
0.121016	0.0435461		0.108413	0.0390899		0.0888885	0.000445897		0.133209	0.00380466
0.120443	0.0432278		0.10781	0.0390122		0.0896393	0.000245163		0.134099	0.00374301
0.119814	0.0426311		0.107151	0.0384136		0.0905113	0.000417788		0.134888	0.00391443
0.119204	0.0422358		0.106548	0.0379313		0.0913105	0.000401555		0.135676	0.00384554
0.118649	0.0416813		0.105983	0.0374977		0.0920371	0.000364123		0.136515	0.00399883
0.118094	0.0413756		0.105418	0.0369852		0.092788	0.000510014		0.137405	0.00403155
0.117465	0.0409959		0.104815	0.0366736		0.0936599	0.00031709		0.13827	0.00404732
0.116818	0.0403737		0.104193	0.0360172		0.0945318	0.000496629		0.139058	0.00419611
0.116207	0.0399557		0.103571	0.0358339		0.0953069	0.000375452		0.139923	0.00414336
0.115634	0.0393024		0.102969	0.0351002		0.0960335	0.000471933		0.140813	0.0043388
0.114968	0.0390177		0.10229	0.0347664		0.0968812	0.00051937		0.141678	0.00426871
0.114302	0.0382097		0.101593	0.0341412		0.0977531	0.000448042		0.14239	0.00441575
0.113729	0.0378921		0.101009	0.0335566		0.0984555	0.000632316		0.143127	0.00438644
0.113174	0.0374912		0.100425	0.0333862		0.0991821	0.000470442		0.143941	0.00453833
0.112564	0.0370648		0.0998038	0.0327013		0.0999814	0.000591452		0.144806	0.00458456
0.111935	0.036749		0.0991821	0.0323766		0.100805	0.000499998		0.145569	0.00453508
0.111343	0.0358759		0.098617	0.0317733		0.10158	0.000573591		0.146357	0.00478652
0.110788	0.0357562		0.0980707	0.0315381		0.102307	0.000634971		0.147324	0.00467523
0.110178	0.0351278		0.097449	0.0310979		0.103082	0.000550567		0.148315	0.00496107
0.10953	0.0347498		0.096752	0.0304308		0.103929	0.00072646		0.149104	0.00490221
0.10892	0.0342407		0.0961115	0.0302218		0.104729	0.00061257		0.149867	0.00487585
0.108328	0.0336495		0.0955087	0.0296281		0.105528	0.000731073		0.150706	0.00499037
0.107718	0.0333712		0.0948682	0.0293313		0.106376	0.000683309		0.151647	0.00508148
0.107052	0.0326317		0.0941901	0.0286839		0.107296	0.00070833		0.152435	0.00518189
0.106423	0.0323794		0.0935496	0.0282937		0.108047	0.000738102		0.153224	0.00507132
0.105868	0.0318123		0.0930033	0.0277911		0.108725	0.00066522		0.154063	0.00531549
0.105313	0.03142		0.0924381	0.0274004		0.109452	0.000830165		0.154928	0.00529202
0.104685	0.0310758		0.0917788	0.0270289		0.110275	0.000681794		0.155767	0.00543106
0.104093	0.0306228		0.0911571	0.0263251		0.111074	0.000810758		0.156504	0.00542307
0.103538	0.0301472		0.090592	0.0260067		0.111825	0.000759895		0.157318	0.00554195
0.102964	0.0295716		0.0900269	0.0253911		0.112624	0.000750841		0.158208	0.0057605
0.102299	0.0293399		0.0893864	0.025175		0.113521	0.000847884		0.159098	0.00569885
0.101614	0.0285526		0.088727	0.0246249		0.114417	0.000758561		0.159887	0.00588479
0.101041	0.0282224		0.0881054	0.0240208		0.115168	0.000903721		0.160751	0.0057355
0.100468	0.0277027		0.0875026	0.0238026		0.11587	0.000817012		0.161718	0.00609495
0.0998202	0.027181		0.0868244	0.023079		0.116693	0.00090459		0.162532	0.00599626
0.0991729	0.0269714		0.0861462	0.0227933		0.117565	0.000929033		0.163244	0.00602718
0.098581	0.0261479		0.0855811	0.0221679		0.118316	0.000920754		0.164007	0.00614882
0.0979892	0.0261889		0.0850159	0.021991		0.119043	0.0009992		0.164897	0.00625189
0.0973603	0.02535		0.0843943	0.0215178		0.119842	0.000957911		0.165761	0.00638321
0.0966945	0.0250211		0.0837538	0.0208473		0.120666	0.00111602		0.166499	0.00628073
0.0961211	0.0244918		0.0831698	0.0204882		0.121441	0.000980103		0.167287	0.00658073
0.0955663	0.0239544		0.0826235	0.0199131		0.122191	0.0010364		0.168152	0.00662948
0.0949744	0.0237746		0.081983	0.0196853		0.122991	0.00109808		0.169093	0.0067575
0.0943641	0.0232276		0.081286	0.0190851		0.123863	0.00099166		0.169907	0.00673473
0.0937722	0.0230169		0.0806644	0.0185842		0.124662	0.0011284		0.170644	0.00678032
0.0931988	0.0223078		0.0800804	0.0182932		0.125389	0.00105422		0.17156	0.00694939
0.0925885	0.022193		0.0794776	0.0176377		0.126212	0.00122575		0.172475	0.00699537
0.0919226	0.0215187		0.0788182	0.0172722		0.127108	0.00114545		0.173264	0.00725036
0.0912938	0.0211143		0.0781966	0.0167457		0.127907	0.00117685		0.174026	0.00705869
0.0907389	0.0206781		0.0776314	0.0165629		0.12861	0.00125409		0.174815	0.00735959
0.0901656	0.0201571		0.0770286	0.015858		0.129361	0.00114112		0.175705	0.00740357
0.0895182	0.0201459		0.0763505	0.0153269		0.130208	0.00136269		0.176519	0.00749359
0.0889079	0.0192451		0.0756911	0.0150335		0.131008	0.00120089		0.177307	0.00757691
0.088353	0.019082		0.0751071	0.0144082		0.13171	0.00132401		0.178096	0.00758284
0.0878166	0.0186349		0.074542	0.0141823		0.132437	0.00128442		0.178986	0.00784843
0.0871878	0.0182243		0.0739015	0.0135152		0.13326	0.00139047		0.179825	0.00786773
0.0865405	0.0178286		0.073261	0.013345		0.13418	0.00141126		0.180664	0.00802915
0.0859486	0.0172974		0.0726582	0.0125737		0.134907	0.00133923		0.181529	0.0080723
0.0853382	0.0171236		0.0720554	0.0121335		0.135634	0.00149825		0.182495	0.00838429
0.0846539	0.0164231		0.0713772	0.0117753		0.136481	0.00131716		0.183334	0.00839099
0.0839881	0.0161903		0.0706991	0.0111229		0.137378	0.00146604		0.184072	0.00839573
0.0833962	0.0155594		0.0701339	0.0110111		0.138128	0.00140812		0.184809	0.00857174
0.0828229	0.0153193		0.0695688	0.0102873		0.138879	0.00146735		0.185674	0.00861868
0.0822125	0.0150698		0.0689471	0.00996526		0.139703	0.00152397		0.186539	0.00895246
0.0815837	0.0146626		0.0683066	0.00946153		0.140526	0.00139475		0.187302	0.00885251
0.0809918	0.0144313		0.0677226	0.00915531		0.141253	0.00160502		0.188141	0.00915578
0.0804369	0.0139868		0.0671575	0.00871321		0.141979	0.0015403		0.189082	0.00930033
0.0798451	0.0139901		0.0665547	0.00834818		0.142779	0.00161933		0.190074	0.00951759
0.0792347	0.0134007		0.0658954	0.00802069		0.143651	0.00159392		0.190837	0.00950258
0.0786614	0.0133267		0.0652737	0.00728403		0.144474	0.00162809		0.191549	0.00944516
0.0780695	0.01294		0.0646709	0.0072437		0.145225	0.00171521		0.192362	0.00970156
0.0774777	0.012589		0.0640492	0.00663492		0.146097	0.00161045		0.193278	0.0098376
0.0767748	0.0124571		0.0633522	0.00623096		0.147017	0.00186314		0.194066	0.00996695
0.0761275	0.0118455		0.0627117	0.00579988		0.147792	0.00171322		0.194829	0.00996211
0.0755541	0.0118785		0.0621654	0.00544589		0.14847	0.00177224		0.195643	0.010149
0.0749993	0.0114545		0.0615815	0.00516436		0.149173	0.00183326		0.196533	0.0103195
0.0743889	0.0112466		0.060941	0.00461591		0.149996	0.00186079		0.197372	0.0105183
0.0737971	0.0110871		0.0603005	0.00454916		0.150771	0.00195715		0.198161	0.0106728
0.0732237	0.0107439		0.0597165	0.00409636		0.151498	0.0019614		0.199	0.0107177
0.0726503	0.0106253		0.0591137	0.00366823		0.152225	0.00219092		0.199916	0.0111258
0.0719845	0.0103129		0.0584732	0.00343111		0.153097	0.0020766		0.20078	0.0111307
0.0713187	0.0101151		0.0578515	0.00285249		0.154017	0.00230815		0.201594	0.0112114
0.0707453	0.00972051		0.0572487	0.0027024		0.154792	0.00240854		0.202459	0.0113963
0.0701349	0.00968362		0.0566459	0.00215277		0.155543	0.00239188		0.2034	0.0115875
0.0694876	0.00929225		0.0559866	0.00210042		0.156366	0.00259918		0.204239	0.0116934
0.0688218	0.00902974		0.0553084	0.00147286		0.157238	0.00261268		0.204976	0.0117165
0.0682484	0.00886054		0.0547244	0.00118182		0.157965	0.00276554		0.205739	0.011931
0.0676935	0.00852587		0.0541593	0.000925018		0.158716	0.00270201		0.206579	0.012011
0.0670832	0.00846773		0.0535565	0.000534436		0.159515	0.00295156		0.207443	0.0123085
0.0664359	0.00811699		0.052916	0.000350771		0.160338	0.00305927		0.208181	0.0123016
0.065844	0.00804053		0.052332	-4.00931e-05		0.161113	0.00311836		0.208969	0.0125862
0.0652891	0.00754189		0.0517669	0.000296937		0.161864	0.00333818		0.209834	0.0127157
0.0647158	0.0073884		0.0511452	-1.49743e-05		0.162688	0.00330151		0.210775	0.0131145
0.0640684	0.0070341		0.0504294	0.000123553		0.163584	0.00351057		0.211563	0.0131759
0.0634581	0.0068379		0.04977	0.000135659		0.164383	0.0035325		0.212326	0.0132037
0.0628662	0.00670278		0.0492049	-7.36972e-05		0.165134	0.00376361		0.213165	0.0135794
0.0622744	0.00636109		0.0486021	0.00031336		0.165933	0.00382304		0.214106	0.0137303
0.0616085	0.00617714		0.0479427	-4.12402e-05		0.166805	0.00394542		0.214895	0.0139564
0.0609982	0.00587184		0.0473022	0.000107613		0.16758	0.00412442		0.215683	0.01397
0.0604063	0.00561695		0.0467183	3.9281e-06		0.168258	0.00409208		0.216497	0.014199
0.0598145	0.00548272		0.0460966	0.000114417		0.168985	0.00434271		0.217387	0.0145034
0.0591671	0.0051884		0.0454373	0.000134556		0.169809	0.0044		0.218226	0.014613
0.0585753	0.00507313		0.0448156	-9.22023e-05		0.170632	0.00458841		0.218964	0.0148635
0.0580389	0.00461572		0.0442505	0.000201348		0.171359	0.00468543		0.219777	0.0149571
0.057484	0.00455853		0.0436853	-1.65109e-05		0.172109	0.00474418		0.220693	0.0153868
0.0568367	0.00414149		0.0430449	9.33416e-05		0.17303	0.00513186		0.221558	0.0155153
0.0561893	0.00402522		0.0424232	6.99677e-05		0.173926	0.00516592		0.222371	0.0157906
0.0555975	0.00383245		0.0418204	6.18759e-05		0.174653	0.00544512		0.223262	0.0159584
0.0550241	0.00347962		0.0412176	-5.18073e-05		0.175355	0.0054126		0.224253	0.0163715
0.0543768	0.00334945		0.0405582	-9.64011e-05		0.176178	0.00567431		0.225143	0.0167311
0.0536924	0.00289671		0.0398801	0.000180539		0.177026	0.00587177		0.225856	0.0167013
0.0531006	0.00293633		0.0392961	-0.000128449		0.177753	0.00600393		0.226568	0.016855
0.0525457	0.00247765		0.038731	0.000168836		0.178479	0.00618841		0.227381	0.0170477
0.0519354	0.00236862		0.0381093	9.77643e-07		0.179279	0.00625264		0.228195	0.0174457
0.0513065	0.00200303		0.0374688	-1.84233e-05		0.180151	0.00659782		0.228958	0.0174345
0.0506962	0.00185631		0.0368848	0.000128508		0.180926	0.00670544		0.229696	0.0177879
0.0501598	0.00172224		0.0363197	-0.000193196		0.181701	0.00696032		0.230611	0.0180763
0.0495864	0.00123217		0.0357169	0.000243445		0.182476	0.00712168		0.231578	0.0185388
0.0489761	0.00129941		0.0350575	-1.37591e-05		0.183323	0.00726448		0.232417	0.0188204
0.0483842	0.000881692		0.034417	0.00012551		0.184147	0.00756147		0.233205	0.0188845
0.0477739	0.000732197		0.0337954	5.02922e-05		0.184922	0.00766011		0.234044	0.0192728
0.047145	0.000466719		0.0331549	-0.000152982		0.185721	0.00796893		0.23496	0.0195203
0.0464237	0.000291248		0.0324579	0.000188814		0.186593	0.00813215		0.235748	0.0197719
0.0457949	0.000451389		0.0318362	-4.8296e-05		0.187392	0.00833926		0.236511	0.0198554
0.0452215	0.000350825		0.0312711	0.000103252		0.188095	0.00855922		0.237325	0.0201674
0.0446481	0.000467106		0.0306871	-6.05847e-05		0.188846	0.0087089		0.238215	0.0206298
0.0440378	0.000296054		0.0300278	6.25088e-05		0.189693	0.00899322		0.239029	0.0208169
0.0434644	0.000400119		0.0294061	7.59465e-05		0.190493	0.00906397		0.239817	0.0210407
0.0429281	0.000286892		0.0288222	4.86757e-05		0.191219	0.00940399		0.240631	0.021301
0.0423547	0.000379418		0.028257	0.000202869		0.191946	0.00946728		0.241598	0.0219233
0.0417259	0.00040706		0.0276354	2.53447e-05		0.192818	0.00974921		0.242488	0.0222824
0.0410415	0.000281127		0.0270325	0.000252822		0.193714	0.0101185		0.243301	0.0225831
0.0404312	0.000580474		0.0264297	-2.22404e-05		0.194465	0.010254		0.244166	0.0229024
0.0398393	0.000333138		0.0258269	0.000186695		0.195143	0.0104638		0.245082	0.0234018
0.039192	0.000458611		0.0251487	0.000122065		0.195991	0.0105475		0.245895	0.0236392
0.0385076	0.000392935		0.0244329	-0.000179104		0.196863	0.0109019		0.246607	0.023725
0.0379158	0.000441407		0.0238301	8.14404e-05		0.197638	0.0111059		0.247345	0.0240358
0.0373609	0.000425644		0.0232649	-0.000107919		0.198437	0.0113952		0.248184	0.0242785
0.0367506	0.000330666		0.0226621	0.000121687		0.199236	0.0116736		0.249023	0.0249503
0.0361402	0.000513622		0.0220405	-0.000133754		0.20006	0.0118574		0.249812	0.0251173
0.0355668	0.000206926		0.0214565	7.23261e-05		0.200835	0.0122086		0.250626	0.025416
0.035012	0.000507797		0.0208914	4.7221e-05		0.201561	0.0122888		0.251541	0.0259737
0.0344016	0.000363874		0.0202509	4.63563e-05		0.202312	0.0126277		0.252482	0.0265098
0.0337728	0.000468041		0.0195727	0.000139256		0.20316	0.0128837		0.25327	0.0269096
0.0331624	0.000527918		0.0189322	-6.0388e-05		0.204008	0.0133018		0.254008	0.0269235
0.0325706	0.000323795		0.0183482	4.55442e-05		0.204807	0.0136225		0.254847	0.0274715
0.0319602	0.000600803		0.0176889	-0.000124262		0.205679	0.0139026		0.255686	0.0279027
0.0313129	0.000370478		0.0170107	-8.18338e-06		0.206575	0.0144397		0.256526	0.028502
0.030684	0.000566848		0.0163891	-4.39745e-05		0.207326	0.0145971		0.257314	0.0287092
0.0301292	0.000254227		0.0158428	-7.70878e-05		0.208028	0.0148634		0.258153	0.0292973
0.0295558	0.000431704		0.01524	0.000142078		0.208755	0.0151617		0.259094	0.0300581
0.028927	0.000425441		0.0145995	2.15938e-05		0.209554	0.0155272		0.259959	0.030386
0.0283166	0.000336277		0.013959	0.000181509		0.210329	0.0159042		0.260747	0.030817
0.0277617	0.000523844		0.0133938	-2.89554e-05		0.211056	0.0161027		0.261536	0.0310997
0.0272069	0.000130406		0.0128287	4.2362e-05		0.211782	0.0165666		0.262426	0.0318444
0.0265595	0.000589889		0.012207	0.000140204		0.21263	0.0168163		0.26329	0.0323156
0.0258937	0.000338455		0.0115477	-1.18271e-05		0.213526	0.01726		0.264053	0.0325765
0.0252834	0.000470063		0.0109449	0.000255991		0.214277	0.0177081		0.264867	0.0329619
0.0246915	0.000512549		0.0103609	-9.75735e-05		0.215004	0.017863		0.265783	0.0337313
0.0240442	0.000315495		0.00970158	0.000108637		0.215803	0.0184205		0.266647	0.0343052
0.0234153	0.000522252		0.00904225	-6.04931e-05		0.216699	0.0188118		0.26741	0.0344872
0.0228419	0.000341213		0.00845827	-1.79559e-06		0.217474	0.0193145		0.268173	0.0348375
0.0222501	0.000591589		0.00783661	0.000151321		0.218201	0.019608		0.269012	0.0355261
0.0216212	0.000340727		0.0072338	-7.10642e-05		0.218976	0.0200211		0.269877	0.0363573
0.0209369	0.000502026		0.00657447	0.000120118		0.219799	0.0205998		0.27064	0.03655
0.0203451	0.000290578		0.00599049	-3.06731e-05		0.220599	0.0209449		0.271428	0.0369815
0.0197902	0.000425925		0.00542535	0.000138116		0.221374	0.021482		0.272369	0.0380422
0.0192168	0.000510881		0.00480369	5.62593e-05		0.222221	0.0217778		0.27331	0.0389583
0.018588	0.000269317		0.00412552	4.01379e-06		0.223117	0.0225145		0.274124	0.0393807
0.0180146	0.000509387		0.00354155	0.000118431		0.223892	0.0228988		0.274862	0.0395054
0.0174598	0.000203686		0.00295757	-3.90785e-05		0.224643	0.0232852		0.275701	0.0402224
0.0168679	0.000413905		0.00235475	0.000276983		0.225467	0.0237914		0.276616	0.041286
0.0162021	0.000265367		0.00167658	-4.09169e-05		0.226363	0.0243588		0.277456	0.0417668
0.0155732	0.000267368		0.00101725	0.000133768		0.227138	0.0248941		0.278219	0.0420617
0.0149999	0.000475729		0.000433274	-1.42011e-05		0.227816	0.0251634		0.279032	0.0424495
0.0144265	0.000218291		-0.000169542	7.10836e-05		0.228519	0.0255918		0.279897	0.0435261
0.0137792	0.000503997		-0.000226056	0.000273522		0.229342	0.0261496		0.280762	0.0442111
0.0131688	0.000251695		-0.000169542	-6.55722e-06		0.230141	0.0266952		0.281525	0.0446633
0.0125954	0.000423901		-1.8838e-05	0.000168042		0.230844	0.027156		0.282313	0.0451145
0.0120221	0.000294383		0.000357922	-8.30666e-05		0.231619	0.0274642		0.283203	0.0462816
0.0113562	0.000404084		0.000847711	7.44879e-05		0.232466	0.028253		0.284093	0.047253
0.0107089	0.000467052		0.00137517	-8.76374e-07		0.233387	0.0288512		0.284932	0.0478993
0.010117	0.000328556		0.00224172	2.31733e-05		0.234138	0.0294116		0.285848	0.0489562
0.00952518	0.000543568		0.00291989	0.000257716		0.234864	0.0297883		0.286814	0.0501248
0.00885935	0.00027055		0.00367341	-0.000185532		0.235664	0.0302713		0.287628	0.0508197
0.008212	0.000434093		0.00472834	0.000117968		0.236511	0.0309628		0.288289	0.0505094
0.00762015	0.000313659		0.00572676	5.2933e-06		0.237286	0.0314024		0.289027	0.0510884
0.00706528	0.000444522		0.00657447	0.000125148		0.238037	0.0319105		0.289866	0.051978
0.00643643	0.000479311		0.0072338	1.32196e-05		0.238885	0.0324735		0.290705	0.0531745
0.00580759	0.000207444		0.00815686	7.87802e-05		0.239757	0.0332309		0.291443	0.0535869
0.00521573	0.000374409		0.00859013	3.10918e-05		0.240556	0.0338208		0.292231	0.0540611
0.00467936	0.000190454		0.00932482	-0.000155961		0.241307	0.0341912		0.293121	0.0553864
0.0041245	0.000501521		0.0100972	9.58577e-05		0.242106	0.0348845		0.294088	0.0571052
0.00349565	0.000266741		0.0108884	-0.000102649		0.242954	0.0354085		0.294927	0.05791
0.00290379	0.000473129		0.0115477	3.93687e-05		0.243729	0.0361691		0.29569	0.058139
0.00231194	0.000546868		0.0122447	-5.38834e-05		0.244504	0.0365381		0.296529	0.059008
0.00170159	0.000355462		0.0129417	-0.00011055		0.245303	0.037071		0.297445	0.0605695
0.000998757	0.000544788		0.0135445	-9.23698e-06		0.246199	0.0379186		0.298258	0.0614484
0.000351415	0.000342367		0.0141097	-8.00811e-05		0.246974	0.0384435		0.299021	0.0619368
-0.000184955	0.000325682		0.0147313	0.00014191		0.247653	0.0389407		0.299835	0.0627438
-0.000221946	0.000332519		0.0154095	-0.000143131		0.248379	0.0393589		0.300674	0.0641092
-0.00016646	0.000375487		0.0160311	3.45603e-05		0.249203	0.0400987		0.301514	0.0651628
-1.84955e-05	0.00041458		0.0166151	-8.30744e-05		0.250002	0.0407312		0.302302	0.0660107
0.000332919	0.000396616		0.0172556	2.83341e-05		0.250729	0.0412475		0.303141	0.0670262
0.00073982	0.000579392		0.0179338	7.38569e-05		0.251479	0.0419204		0.304082	0.068726
0.00146114	0.000327696		0.0185366	-0.000154392		0.252303	0.0424993		0.304947	0.0699854
0.00210849	0.000409435		0.0190829	8.99568e-05		0.253175	0.0434478		0.305761	0.0705395
0.00271884	0.000397765		0.0196292	-0.000123717		0.25395	0.0440098		0.3066	0.0715836
0.00345866	0.000521486		0.0202509	0.000123939		0.254701	0.044584		0.307541	0.0732091
0.00467936	0.000419591		0.0208914	-6.5728e-05		0.255548	0.0451972		0.308355	0.0741883
0.00556715	0.000279015		0.0214377	-0.000103665		0.25642	0.0461018		0.309092	0.0744608
0.00654741	0.000696783		0.0220216	7.68502e-05		0.257195	0.0468314		0.309855	0.0750456
0.0078051	0.000119631		0.0226433	-0.000255627		0.257922	0.0472379		0.310694	0.0765209
0.00810103	0.000533819		0.0233403	0.000128027		0.258721	0.0481		0.311559	0.0783698
0.00867439	0.000398822		0.0239619	-9.28235e-05		0.259569	0.0488691		0.312322	0.0790688
0.00956217	0.000573237		0.0245459	-1.40278e-05		0.260344	0.0496234		0.31311	0.0799446
0.0102835	0.000405614		0.0252053	-7.73059e-05		0.261095	0.0502269		0.314	0.0816479
0.0108569	0.00046818		0.0259211	-1.53404e-05		0.261894	0.050932		0.314967	0.0840739
0.0114487	0.000523565		0.0265239	9.35285e-05		0.262742	0.0519057		0.315806	0.0852918
0.0120776	0.000271679		0.0270891	-0.000179433		0.263541	0.0525492		0.316544	0.0852555
0.0126509	0.000502174		0.0277107	5.26895e-05		0.264292	0.0533259		0.317332	0.0862611
0.0132058	0.000332603		0.0283512	-0.000144682		0.265115	0.0540615		0.318222	0.0883942
0.0138346	0.000519553		0.0289352	2.99369e-05		0.266012	0.0551249		0.319036	0.0894389
0.014519	0.000376069		0.0295003	-3.87162e-05		0.266787	0.0559267		0.31985	0.0906092
0.0151478	0.000438122		0.030122	-0.000247484		0.267489	0.0565602		0.320689	0.0918529
0.0156842	0.000506967		0.0307813	-1.34747e-05		0.268191	0.0571039		0.32163	0.0940684
0.0162575	0.000459623		0.0314406	-0.000171793		0.268966	0.0578713		0.322444	0.0956402
0.0169419	0.000643313		0.0320058	0.000147683		0.269742	0.0589028		0.323232	0.0959172
0.0175522	0.000292911		0.0326274	-0.000212852		0.270492	0.0595707		0.32402	0.0971294
0.0181071	0.000627518		0.0333244	-1.15331e-05		0.271292	0.0605677		0.324936	0.0992743
0.0187174	0.000359917		0.0339649	0.000118622		0.272212	0.0617515		0.325801	0.101171
0.0193833	0.000564759		0.0345112	-0.00013332		0.273181	0.0631674		0.326589	0.102155
0.0199936	0.00054105		0.0350575	-5.33283e-05		0.273932	0.0640472		0.327454	0.103637
0.0205485	0.000303601		0.0356415	-4.58811e-05		0.27461	0.0645341		0.32842	0.106751
0.0210849	0.000595969		0.036282	0.000199883		0.275409	0.0655798		0.329259	0.107785
0.0217322	0.000469058		0.0368471	-2.16717e-05		0.276257	0.0667457		0.329971	0.107875
0.0223796	0.000534523		0.0374311	0.000115424		0.277032	0.0678736		0.330683	0.108202
0.0229529	0.000445945		0.0381093	-3.87357e-05		0.277807	0.0688039		0.331497	0.110197
0.0235448	0.000433558		0.0388251	-8.5166e-05		0.27863	0.069705		0.332362	0.112426
0.0241921	0.000443401		0.039428	0.000147476		0.27943	0.0710117		0.33315	0.113692
0.024858	0.000397574		0.0399931	-0.000220503		0.28018	0.0719482		0.333939	0.115012
0.0254498	0.000470739		0.0406148	9.58149e-05		0.280907	0.0730512		0.334803	0.116991
0.0260047	0.00041257		0.0413118	-5.9644e-05		0.281706	0.0740522		0.335719	0.119807
0.026615	0.000636394		0.0418957	-4.42861e-06		0.282578	0.0755723		0.336533	0.121201
0.0272439	0.000322669		0.0424986	7.31811e-05		0.283402	0.0770074		0.337321	0.122121
0.0278172	0.000532191		0.0431579	-3.81398e-05		0.284177	0.078138		0.338186	0.124535
0.0283721	0.00049936		0.0437984	0.000137312		0.285	0.0792266		0.339076	0.127173
0.0289825	0.000391837		0.0443824	-0.000159843		0.285872	0.0806866		0.339915	0.128626
0.0296853	0.000542116		0.0449287	5.33381e-05		0.286623	0.0820613		0.340678	0.129262
0.0302956	0.000352456		0.0455315	-3.94485e-05		0.287301	0.0829033		0.341492	0.130873
0.030832	0.000568665		0.0461908	-4.50456e-06		0.288052	0.0839465		0.342382	0.13376
0.0314054	0.000285466		0.0468501	5.19845e-05		0.288851	0.0854869		0.343246	0.136268
0.0320712	0.000402909		0.0474153	-2.7078e-05		0.289675	0.0874905		0.344035	0.137423
0.0327	0.00034918		0.0480558	0.000185209		0.290401	0.0892153		0.344849	0.139174
0.0332734	0.00038028		0.0487151	-7.46281e-05		0.291152	0.0907121		0.345764	0.142108
0.0338653	0.000602065		0.0493556	4.9593e-05		0.292048	0.0931403		0.346603	0.144815
0.0345126	0.000337315		0.0499207	-0.0001026		0.292969	0.0954667		0.347417	0.146042
0.035123	0.000621749		0.0504859	-7.71696e-05		0.29372	0.0971078		0.348256	0.147807
0.0356778	0.000350661		0.0511452	6.0425e-05		0.294446	0.0985833		0.349172	0.151392
0.0362512	0.000506943		0.0517669	-0.000103422		0.295294	0.100548		0.350011	0.153733
0.03688	0.000389659		0.0523132	0.000148684		0.296142	0.102992		0.350774	0.154674
0.0375459	0.000510179		0.0528783	-1.98236e-05		0.296868	0.104473		0.351512	0.15523
0.0381562	0.000479605		0.0535376	0.000427898		0.297595	0.105978		0.352325	0.157616
0.0387666	0.000420924		0.0542346	0.000627731		0.29837	0.107744		0.353139	0.160816
0.0394324	0.000691136		0.0548563	0.00122709		0.299218	0.110062		0.353902	0.161997
0.0400613	0.000258432		0.0554403	0.0017601		0.299993	0.112081		0.354716	0.164071
0.0405976	0.000463224		0.0560996	0.00214219		0.300743	0.113713		0.355657	0.167983
0.0411155	0.000339354		0.0567778	0.00287085		0.301494	0.115406		0.356674	0.17387
0.0417259	0.000418895		0.0573429	0.00298785		0.302342	0.117605		0.357488	0.17557
0.0423362	0.000396436		0.057908	0.00375647		0.303166	0.119951		0.358226	0.17515
0.0429096	0.000284458		0.0585109	0.00402437		0.303941	0.121772		0.359039	0.177352
0.0434459	0.00047173		0.0591702	0.00466706		0.304812	0.124071		0.359955	0.181818
0.0440563	0.000341872		0.059773	0.00519029		0.305757	0.1266		0.360794	0.185141
0.0447591	0.000490888		0.060357	0.00540805		0.306532	0.12847		0.361582	0.186283
0.045425	0.000545991		0.060941	0.00613429		0.307186	0.129961		0.362422	0.188674
0.0459983	0.000721971		0.0616003	0.00647757		0.307888	0.131553		0.363286	0.192666
0.0465717	0.00119631		0.0622408	0.00711216		0.308712	0.133976		0.364126	0.195428
0.0472745	0.00139999		0.0628248	0.00749487		0.309511	0.136382		0.364863	0.196145
0.0478664	0.00186785		0.0634653	0.00799388		0.310238	0.138136		0.365651	0.197601
0.0484212	0.001863		0.0641811	0.00873705		0.310989	0.139992		0.366516	0.201818
0.0490131	0.00246684		0.0648028	0.0091149		0.311885	0.14259		0.367381	0.205451
0.0496234	0.00268106		0.0653491	0.0097566		0.312781	0.145744		0.36822	0.208323
0.0502338	0.00307908		0.0658954	0.0100757		0.313556	0.14778		0.369085	0.211429
0.0507886	0.00337119		0.066517	0.0107618		0.314258	0.149358		0.370026	0.21642
0.0513805	0.00348594		0.0671575	0.0110522		0.315058	0.151521		0.370865	0.220116
0.0520463	0.00386534		0.0677415	0.0119312		0.31593	0.154654		0.371577	0.220813
0.0527122	0.0041369		0.0683443	0.0125007		0.316705	0.157111		0.372365	0.222752
0.053304	0.00469315		0.0690225	0.0129187		0.317455	0.158603		0.373255	0.226951
0.0538959	0.00472049		0.0697195	0.0138568		0.318231	0.161154		0.374095	0.232132
0.0545802	0.00515362		0.0703035	0.0141846		0.319078	0.164191		0.374832	0.233187
0.0552461	0.00547065		0.0708498	0.0149346		0.319853	0.166749		0.375621	0.234884
0.0557824	0.00575679		0.0714337	0.0154064		0.320604	0.168716		0.376485	0.239424
0.0562818	0.00604651		0.0721119	0.015946		0.321379	0.17122		0.377426	0.245933
0.0568552	0.00605771		0.0727147	0.016619		0.322251	0.174379		0.378265	0.249334
0.057484	0.00680538		0.0733175	0.0171182		0.323099	0.177335		0.379003	0.250087
0.0580574	0.00686458		0.0739392	0.0179052		0.32385	0.179641		0.379868	0.253503
0.0586122	0.00731136		0.0746174	0.0183843		0.324673	0.182291		0.380809	0.260186
0.0592041	0.00749669		0.0752202	0.0192024		0.325569	0.185573		0.381622	0.264283
0.0598884	0.00780104		0.0757853	0.0197389		0.326344	0.187905		0.38236	0.265182
0.0605543	0.00837976		0.076407	0.020271		0.327047	0.185902		0.383199	0.268128
0.0611276	0.00853203		0.077104	0.0209929		0.327773	0.189696		0.384064	0.274046
0.061701	0.00897146		0.0777445	0.0215109		0.328621	0.19374		0.384903	0.278367
0.0623668	0.00918343		0.0783096	0.0222938		0.32942	0.196217		0.385666	0.281037
0.0629772	0.00971454		0.0789313	0.0226298		0.330123	0.1995		0.386429	0.282538
0.0635505	0.00987078		0.0796283	0.0235227		0.330849	0.202547		0.387344	0.288135
0.0641794	0.0102715		0.0802499	0.0240914		0.331697	0.206392		0.388184	0.294233
0.0648267	0.0106279		0.0807962	0.0246681		0.332593	0.210363		0.388997	0.297123
0.0654371	0.0109266		0.0813614	0.0252796		0.333344	0.213301		0.389862	0.301285
0.0659735	0.0114293		0.0820207	0.0256198		0.334071	0.215122		0.390828	0.308649
0.0665468	0.0114746		0.08268	0.026586		0.334894	0.218439		0.391719	0.314877
0.0671942	0.0121607		0.0832263	0.0268291		0.33579	0.222604		0.392431	0.315192
0.0678785	0.0122682		0.0837915	0.027529		0.336565	0.225785		0.393143	0.316015
0.0684704	0.0128614		0.084432	0.0281127		0.337316	0.228165		0.393982	0.320591
0.0690622	0.0131923		0.0851101	0.0288188		0.338091	0.231248		0.394847	0.327425
0.0697095	0.0134707		0.085713	0.0295057		0.338915	0.235155		0.395635	0.330997
0.0703569	0.0139765		0.0862593	0.0298942		0.33969	0.238089		0.396449	0.334053
0.0709118	0.0140466		0.0868809	0.0306143		0.340416	0.240527		0.39739	0.340279
0.0714296	0.01469		0.0875591	0.0309516		0.341167	0.243471		0.398331	0.344794
0.072003	0.0149328		0.0881431	0.0317644		0.342039	0.247146		0.399119	0.344362
0.0726318	0.0153902		0.088727	0.0322662		0.342838	0.250642		0.399831	0.343862
0.0732237	0.015744		0.0893487	0.0325737		0.343613	0.2536		0.400314	0.343894
0.0737786	0.0161172		0.090008	0.033529		0.344485	0.256956		0.400314	0.333433
0.0743889	0.0165152		0.0906108	0.0338577		0.34543	0.2615		0.400238	0.323037
0.0750363	0.0169143		0.091176	0.0345847		0.346205	0.264982		0.400009	0.308498
0.0756651	0.0175791		0.09176	0.034966		0.346883	0.266666		0.39945	0.294099
0.0762385	0.0176565		0.0924381	0.0357211		0.34761	0.268484		0.398585	0.281489
0.0768673	0.0182984		0.0930974	0.0364046		0.348409	0.272632		0.397313	0.269464
0.0775701	0.0185442		0.0937003	0.0367571		0.349184	0.276334		0.395813	0.25837
0.0781805	0.0190528		0.0943408	0.0377141		0.349911	0.278701		0.394719	0.247941
0.0787354	0.0194703		0.0951131	0.0380965		0.350637	0.281476		0.393651	0.23835
0.0793087	0.0196626		0.0956971	0.0388925		0.351509	0.285407		0.392609	0.229146
0.0799376	0.020354		0.0962246	0.0392247		0.35243	0.290859		0.39149	0.221056
0.0805479	0.0204245		0.0967897	0.0398868		0.353229	0.294391		0.390244	0.214644
0.0811213	0.0211137		0.0974114	0.0404058		0.353955	0.296817		0.389328	0.207651
0.0816946	0.0214614		0.0980519	0.0410504		0.354779	0.300292		0.388438	0.201758
0.082342	0.0220838		0.0985982	0.041652		0.355651	0.305195		0.387599	0.195632
0.0829893	0.0226259		0.0991445	0.0419332		0.356402	0.309302		0.386937	0.189484
0.0835627	0.0230391		0.0998038	0.0427894		0.357128	0.31264		0.386276	0.182491
0.0841545	0.0237048		0.10052	0.0432689		0.357928	0.316509		0.38564	0.174352
0.0848019	0.024298		0.101141	0.043995		0.358751	0.321264		0.384979	0.165261
0.0854677	0.0251115		0.101706	0.0447636		0.359526	0.324963		0.384242	0.153036
0.0860411	0.0255444		0.102347	0.0451351		0.360277	0.327902		0.38325	0.136043
0.086559	0.0261719		0.103025	0.0460836		0.361076	0.330854		0.382055	0.112724
0.0871323	0.0265688		0.103609	0.0463095		0.361972	0.335874		0.380961	0.0941109
0.0877612	0.0273629		0.104174	0.0472219		0.36282	0.340646		0.379893	0.0802839
0.088353	0.0281037		0.104796	0.0476752		0.363595	0.343871		0.37885	0.067923
0.0889264	0.0285875		0.105455	0.0484272		0.364394	0.347039		0.377986	0.0603278
0.0895737	0.0294495		0.106058	0.0490998		0.365266	0.351664		0.377223	0.0546268
0.0902765	0.0299923		0.106623	0.0495123		0.366041	0.355086		0.376409	0.0486865
0.0909054	0.0309585		0.107264	0.0503638		0.366744	0.357733		0.37557	0.0426436
0.0914603	0.0314174		0.107961	0.0507847		0.367422	0.36035		0.374807	0.0388268
0.0920336	0.0318143		0.108601	0.0517251		0.368245	0.364594		0.374044	0.0349869
0.0927179	0.0326014		0.109185	0.0521519		0.369045	0.368962		0.373205	0.0308281
0.0933283	0.0331488		0.109807	0.0528691		0.369771	0.372012		0.372264	0.0258581
0.0938832	0.0338682		0.110504	0.0536509		0.370522	0.374944		0.371374	0.0226616
0.094475	0.0342479		0.111125	0.0540121		0.371394	0.379388		0.370611	0.0205981
0.0951224	0.0351341		0.111653	0.0548314		0.372314	0.384634		0.369797	0.0181656
0.0957142	0.0357477		0.112199	0.0550679		0.373065	0.387628		0.368856	0.0151456
0.0962691	0.0363387		0.112821	0.0556129		0.373743	0.39024		0.368017	0.0129141
0.096824	0.0368103		0.113461	0.0563565		0.374567	0.393698		0.367203	0.0116173
0.0974528	0.0374927		0.114045	0.0567913		0.375439	0.39839		0.366389	0.00977858
0.0981371	0.038322		0.114648	0.0573871		0.37619	0.401862		0.365473	0.00758158
0.098729	0.0387205		0.115307	0.0579161		0.376941	0.404899		0.364634	0.00645916
0.0993208	0.0396681		0.115986	0.0589453		0.377764	0.40881		0.363871	0.00554449
0.0999682	0.0398932		0.116588	0.0593108		0.378612	0.413188		0.363108	0.00498418
0.100616	0.0407614		0.117135	0.0599241		0.379411	0.41633		0.362269	0.00343041
0.101189	0.0413703		0.117738	0.0605046		0.380162	0.419151		0.361404	0.00270884
0.101725	0.0417874		0.118416	0.0611387		0.380937	0.422122		0.360641	0.00212418
0.102447	0.0422873		0.119019	0.0619326		0.381785	0.426314		0.359828	0.00127469
0.102964	0.042811		0.119584	0.0623201		0.382608	0.429472		0.358938	0.000221001
0.103519	0.0435516		0.120224	0.0631504		0.383335	0.432022		0.358047	-0.000774785
0.104056	0.0438068		0.120902	0.0636435		0.384134	0.433879		0.357208	-0.000837471
0.104685	0.0448218		0.121524	0.0643922		0.38503	0.436214		0.35642	-0.00126542
0.105387	0.0455824		0.122089	0.0650339		0.385829	0.437273		0.355555	-0.00197311
0.106035	0.0462849		0.122692	0.0655418		0.386556	0.437783		0.354691	-0.00276592
0.10659	0.0469221		0.12337	0.0662206		0.387307	0.438607		0.353902	-0.00281395
0.1072	0.0475444		0.124011	0.0667453		0.388106	0.439732		0.353139	-0.00283415
0.107884	0.0484846		0.124595	0.0675636		0.388881	0.44001		0.352351	-0.00355267
0.108476	0.048765		0.125197	0.0679324		0.389584	0.439791		0.351486	-0.00415553
0.109012	0.0497182		0.125876	0.0687907		0.390334	0.44103		0.350647	-0.00460021
0.109586	0.0500401		0.126497	0.0695074		0.391206	0.443513		0.349833	-0.00475744
0.110215	0.0508655		0.127062	0.0698524		0.392102	0.445237		0.348994	-0.00524353
0.110825	0.0516025		0.127628	0.0706053		0.392829	0.445607		0.348053	-0.00591647
0.111398	0.052151		0.128287	0.071042		0.393556	0.446902		0.347188	-0.0058769
0.111972	0.0529347		0.128909	0.0720181		0.394379	0.448194		0.346425	-0.00570627
0.112601	0.0534315		0.129474	0.072307		0.3953	0.449226		0.345586	-0.00573035
0.113266	0.0542689		0.130039	0.0729377		0.396099	0.449831		0.344721	-0.00623388
0.113858	0.0548036		0.130698	0.0737216		0.39685	0.450571		0.343857	-0.00646277
0.11445	0.0556007		0.131395	0.0741948		0.397649	0.45217		0.343094	-0.00628418
0.115134	0.0562714		0.13196	0.0749771		0.398472	0.452818		0.342331	-0.00653861
0.115782	0.0569541		0.132525	0.0752621		0.399272	0.453053		0.341492	-0.00689895
0.116337	0.0576193		0.133204	0.0760985		0.399974	0.454199		0.340627	-0.00721576
0.116873	0.0579876		0.133882	0.0766267		0.400265	0.455642		0.339839	-0.0071201
0.117465	0.0589707		0.134485	0.0772805		0.400216	0.452512		0.338999	-0.00732479
0.118094	0.0593415		0.135069	0.0778642		0.400119	0.449635		0.338058	-0.00794512
0.118686	0.0602801		0.135709	0.078327		0.399805	0.446977		0.337143	-0.00799905
0.119241	0.0608228		0.136368	0.0791728		0.399151	0.44482		0.336329	-0.00782295
0.119869	0.0614873		0.136952	0.079512		0.398133	0.442605		0.335566	-0.00742828
0.120572	0.062392		0.137517	0.0804894		0.396825	0.440473		0.334778	-0.00766545
0.121201	0.0628573		0.138101	0.0807912		0.395493	0.439036		0.333939	-0.00780039
0.121737	0.063703		0.13878	0.0814689		0.394331	0.437736		0.33315	-0.00768749
0.122292	0.0639964		0.13942	0.0821801		0.393313	0.435857		0.332413	-0.00752436
0.122958	0.0649113		0.140023	0.0826183		0.392466	0.433853		0.331548	-0.00792218
0.123587	0.0655163		0.140663	0.0833894		0.391594	0.432577		0.330607	-0.00829346
0.12416	0.0661461		0.141379	0.0838384		0.39048	0.432361		0.329742	-0.00816345
0.124752	0.066964		0.142001	0.0847319		0.389584	0.431373		0.328929	-0.00797743
0.125381	0.0674534		0.142547	0.085059		0.388881	0.429499		0.328089	-0.00790509
0.12601	0.0685183		0.143112	0.0857452		0.388033	0.428291		0.327148	-0.00815498
0.126583	0.0688485		0.143734	0.0863047		0.387113	0.427606		0.326309	-0.00809061
0.127157	0.0696281		0.144375	0.0867854		0.386435	0.427088		0.325572	-0.00774776
0.127822	0.07013		0.144921	0.0875286		0.385854	0.426995		0.324783	-0.00772267
0.128451	0.0708889		0.145467	0.0878835		0.385248	0.426294		0.323893	-0.00789598
0.129025	0.0716282		0.146108	0.0886316		0.38457	0.423772		0.323054	-0.00807734
0.129616	0.0722926		0.146823	0.089118		0.383819	0.42159		0.322291	-0.00770384
0.130264	0.0729931		0.147445	0.0898724		0.382947	0.417428		0.321528	-0.00767344
0.130948	0.0736236		0.14801	0.0904714		0.38193	0.413808		0.320663	-0.00800421
0.131503	0.0745191		0.148651	0.0910412		0.380743	0.411566		0.319748	-0.00817153
0.132058	0.0748468		0.149329	0.0918264		0.379726	0.410549		0.31896	-0.00786714
0.132668	0.0756419		0.149913	0.0921492		0.378927	0.409632		0.31812	-0.00789856
0.133316	0.0763215		0.150459	0.0929343		0.378152	0.408103		0.317256	-0.00790439
0.133889	0.0769456		0.151062	0.0933413		0.377304	0.406368		0.316366	-0.00785026
0.134425	0.077901		0.151721	0.0941579		0.376529	0.403086		0.315552	-0.00774604
0.135017	0.0781313		0.152324	0.0946429		0.375802	0.398113		0.314763	-0.00746521
0.135683	0.0791586		0.152908	0.0950292		0.375051	0.389729		0.313924	-0.00752368
0.136312	0.0797056		0.153549	0.0959428		0.374204	0.378787		0.313085	-0.00756436
0.136867	0.0804979		0.154227	0.09636		0.37338	0.366325		0.312297	-0.00723523
0.137459	0.0810987		0.154867	0.0972364		0.372581	0.355705		0.311534	-0.0073142
0.138143	0.0819131		0.155451	0.0976374		0.37183	0.346043		0.310669	-0.00738727
0.138753	0.082793		0.156092	0.098294		0.371007	0.336566		0.309753	-0.00767806
0.139327	0.0831126		0.156789	0.0991609		0.370183	0.32647		0.30894	-0.00747549
0.139918	0.0839646		0.157392	0.0995969		0.369432	0.318219		0.308151	-0.00729144
0.140547	0.0844734		0.157938	0.100213		0.368681	0.31048		0.307337	-0.00722944
0.141158	0.0852721		0.158484	0.100628		0.367834	0.30204		0.306396	-0.00743737
0.141694	0.0859008		0.159106	0.101441		0.366986	0.293354		0.305532	-0.00749751
0.142267	0.0864066		0.159746	0.101832		0.366211	0.286377		0.304743	-0.0069489
0.142878	0.0872806		0.160311	0.10263		0.36546	0.280152		0.30393	-0.00701279
0.143544	0.0878969		0.160895	0.102902		0.364612	0.272937		0.303065	-0.0069966
0.144135	0.0887703		0.161555	0.103604		0.363716	0.264681		0.302226	-0.00697693
0.144746	0.089201		0.162252	0.104471		0.362917	0.258491		0.301437	-0.00671687
0.145467	0.0901405		0.162873	0.104685		0.36219	0.252922		0.3007	-0.00660626
0.146133	0.0909267		0.163439	0.105563		0.361367	0.246957		0.299861	-0.00666664
0.146706	0.0916022		0.164041	0.105894		0.360543	0.240516		0.299021	-0.00669885
0.147224	0.0922311		0.164701	0.106648		0.359768	0.234889		0.298208	-0.00668159
0.147798	0.0927247		0.165304	0.107157		0.359066	0.230786		0.297368	-0.00653201
0.148426	0.0937329		0.165888	0.107568		0.358339	0.22615		0.296427	-0.00679285
0.149	0.0940621		0.166528	0.10835		0.357516	0.221014		0.295486	-0.00668479
0.149536	0.0950244		0.167187	0.108868		0.356741	0.21565		0.294647	-0.00657824
0.150128	0.0954036		0.16779	0.109536		0.35599	0.211433		0.293884	-0.00623452
0.150812	0.0961961		0.168374	0.110112		0.355191	0.206611		0.293045	-0.00622561
0.151478	0.0973681		0.168996	0.110909		0.35427	0.200968		0.292231	-0.00624984
0.152052	0.0976946		0.169674	0.111223		0.353423	0.195057		0.291468	-0.00600016
0.152643	0.0984606		0.170314	0.111931		0.352648	0.190139		0.290756	-0.00581155
0.153328	0.0991304		0.170898	0.112461		0.351897	0.186155		0.289942	-0.00576923
0.153901	0.0999322		0.171539	0.11291		0.351097	0.181443		0.289027	-0.00610409
0.154456	0.100409		0.172236	0.113838		0.350322	0.176679		0.288162	-0.00590678
0.155029	0.101119		0.172858	0.114143		0.349596	0.173074		0.287323	-0.00588011
0.155677	0.10196		0.173385	0.114836		0.348869	0.169955		0.286484	-0.00576857
0.156287	0.10248		0.17395	0.115272		0.348046	0.165626		0.285492	-0.00597884
0.156842	0.103342		0.174572	0.11585		0.347174	0.161686		0.284653	-0.00579262
0.157434	0.103809		0.175194	0.116504		0.346399	0.158683		0.283864	-0.00553785
0.1581	0.104783		0.175759	0.116911		0.345624	0.155887		0.283076	-0.00548955
0.158784	0.105467		0.176324	0.117702		0.344752	0.151888		0.282211	-0.00544055
0.159376	0.106291		0.176964	0.117938		0.34388	0.147361		0.281398	-0.00541056
0.159968	0.106901		0.177642	0.118771		0.343105	0.143856		0.280635	-0.00519531
0.160633	0.107474		0.178264	0.119325		0.342402	0.141069		0.279846	-0.00512493
0.161281	0.10845		0.178829	0.11983		0.341652	0.137502		0.278982	-0.00519613
0.161836	0.108869		0.179489	0.12051		0.340804	0.13309		0.278091	-0.00523244
0.162354	0.109769		0.180186	0.121107		0.340029	0.129104		0.277278	-0.00513411
0.162945	0.110079		0.180751	0.121707		0.339326	0.126143		0.276438	-0.00496305
0.163574	0.111038		0.181316	0.122165		0.338551	0.122762		0.275548	-0.00516522
0.164148	0.111729		0.181938	0.122826		0.337679	0.11867		0.274684	-0.00496352
0.164702	0.112262		0.182616	0.12345		0.33688	0.114434		0.273921	-0.0048592
0.165313	0.113035		0.183237	0.124045		0.336105	0.111242		0.273158	-0.00469235
0.165997	0.11374		0.18384	0.124784		0.335282	0.107484		0.272369	-0.00466653
0.166607	0.114729		0.184443	0.125213		0.33441	0.10335		0.271479	-0.0047514
0.167144	0.11536		0.185121	0.12608		0.33361	0.0996515		0.270691	-0.00459249
0.167736	0.115971		0.185743	0.126399		0.33286	0.0965177		0.269928	-0.00456663
0.168383	0.116696		0.186327	0.127333		0.332109	0.0934909		0.269063	-0.00433792
0.16903	0.117552		0.18693	0.127636		0.331285	0.0900249		0.268122	-0.00472438
0.169585	0.118234		0.187608	0.128145		0.330486	0.086542		0.267232	-0.00452693
0.170177	0.118891		0.188248	0.129082		0.329784	0.084036		0.266418	-0.00449904
0.170843	0.120015		0.188795	0.129346		0.329033	0.0816283		0.265579	-0.00439252
0.171472	0.120476		0.189341	0.13004		0.328185	0.0784369		0.264715	-0.00444938
0.172045	0.121536		0.189944	0.130404		0.327289	0.0747883		0.263875	-0.00438608
0.172619	0.122093		0.190584	0.13127		0.326538	0.0728009		0.263138	-0.00408697
0.173229	0.122778		0.191168	0.131701		0.325787	0.0710358		0.262299	-0.00434168
0.173876	0.123792		0.191752	0.132282		0.324988	0.0684737		0.261383	-0.00419686
0.174468	0.124332		0.192449	0.133034		0.324116	0.0680579		0.260518	-0.00427282
0.17506	0.125201		0.193165	0.133615		0.323341	0.0650444		0.259755	-0.00410053
0.175726	0.125935		0.193768	0.13441		0.32259	0.064227		0.258993	-0.00401296
0.176392	0.12683		0.194295	0.134826		0.321791	0.0642845		0.258128	-0.00390183
0.176965	0.127372		0.194917	0.135573		0.320919	0.0626186		0.257289	-0.00389818
0.177501	0.128083		0.195595	0.136039		0.32012	0.0607185		0.256475	-0.00385259
0.178093	0.128849		0.196198	0.136702		0.319393	0.0592546		0.255712	-0.00373696
0.178741	0.129721		0.196782	0.137337		0.318642	0.0578691		0.254822	-0.00392702
0.179314	0.13081		0.197422	0.137668		0.317795	0.0558779		0.253906	-0.00384601
0.17985	0.131257		0.198082	0.138626		0.316995	0.0540129		0.253067	-0.0038848
0.180461	0.132356		0.198703	0.138847		0.316269	0.0528317		0.252304	-0.00362506
0.181163	0.133326		0.199268	0.139736		0.315469	0.0513027		0.251465	-0.00367184
0.181774	0.134255		0.199852	0.140175		0.314573	0.0494113		0.250575	-0.00368173
0.182329	0.13513		0.200531	0.140776		0.313774	0.047923		0.249786	-0.00351373
0.182902	0.135824		0.201171	0.141658		0.313023	0.0470068		0.249023	-0.00349228
0.183586	0.137036		0.201774	0.142068		0.312272	0.0458252		0.24821	-0.00331507
0.184234	0.137806		0.202414	0.142841		0.311449	0.0442958		0.24732	-0.00348262
0.184789	0.138921		0.203093	0.143448		0.31065	0.0428996		0.24648	-0.00335471
0.185362	0.1394		0.203695	0.144189		0.309923	0.0418389		0.245692	-0.00330348
0.185991	0.140409		0.204242	0.144636		0.309196	0.0409192		0.244827	-0.00323839
0.18662	0.141316		0.204788	0.14515		0.308397	0.0396159		0.243861	-0.00330801
0.187193	0.14208		0.205428	0.145725		0.307549	0.0380954		0.242996	-0.0032835
0.187748	0.142983		0.206069	0.146202		0.30675	0.0370616		0.242182	-0.00313118
0.188377	0.143789		0.206615	0.147121		0.305999	0.03609		0.241369	-0.00311806
0.189024	0.144959		0.207199	0.147337		0.305127	0.0349049		0.240479	-0.00304742
0.189634	0.145577		0.207877	0.148148		0.304231	0.0333501		0.239665	-0.00308702
0.190263	0.146692		0.208574	0.148848		0.303456	0.0325621		0.238927	-0.00288999
0.190948	0.147574		0.209177	0.149281		0.30273	0.0318553		0.23819	-0.0028206
0.191595	0.148707		0.209742	0.150051		0.301954	0.0309631		0.237376	-0.00289043
0.19215	0.149546		0.210383	0.150474		0.301107	0.030372		0.236511	-0.002801
0.192668	0.150083		0.211061	0.151321		0.300332	0.0294274		0.235723	-0.00282297
0.19326	0.151151		0.211626	0.151639		0.299605	0.0293075		0.234909	-0.00267308
0.19387	0.151801		0.212191	0.15241		0.298854	0.0285339		0.233968	-0.00286875
0.194443	0.152934		0.212813	0.152882		0.297982	0.0275138		0.233027	-0.00273462
0.19498	0.153521		0.213472	0.153432		0.297207	0.0265664		0.232188	-0.002755
0.195571	0.154292		0.214094	0.154311		0.296456	0.0260382		0.2314	-0.00268054
0.196274	0.155524		0.214678	0.154661		0.295681	0.0252715		0.230586	-0.00260479
0.196922	0.156326		0.215281	0.15552		0.294785	0.0243534		0.229747	-0.0026162
0.197495	0.157318		0.215921	0.155956		0.293962	0.0236825		0.228984	-0.00241917
0.19805	0.158215		0.216543	0.156802		0.293211	0.0231524		0.228246	-0.00250215
0.198716	0.159046		0.217127	0.157249		0.29246	0.0226936		0.227407	-0.00230475
0.199345	0.15996		0.21773	0.157776		0.291661	0.0219487		0.226466	-0.00256245
0.199899	0.160964		0.218464	0.158596		0.290837	0.0212789		0.225601	-0.00244916
0.200491	0.16181		0.219124	0.159094		0.290135	0.0207581		0.224787	-0.00238239
0.20112	0.162655		0.21967	0.159744		0.289384	0.0202356		0.223948	-0.00235544
0.20173	0.163847		0.220198	0.160135		0.288536	0.0195905		0.223007	-0.00233507
0.202322	0.164306		0.220838	0.160873		0.287616	0.0185955		0.222193	-0.00233604
0.202914	0.165616		0.221497	0.161587		0.286841	0.0181432		0.22143	-0.0020925
0.203561	0.166298		0.222081	0.162046		0.28609	0.0176532		0.220668	-0.00220246
0.204209	0.167485		0.222684	0.162926		0.285267	0.0172295		0.219803	-0.00209146
0.204801	0.168232		0.223362	0.163261		0.284419	0.0165288		0.218938	-0.00221159
0.205411	0.16908		0.224059	0.164153		0.283644	0.0163702		0.21815	-0.00215956
0.206077	0.170105		0.224643	0.164773		0.282893	0.0161906		0.217387	-0.00196379
0.206706	0.170847		0.225171	0.165171		0.28207	0.0162143		0.216522	-0.00204199
0.207261	0.171982		0.225774	0.165686		0.281222	0.0158487		0.215632	-0.00197747
0.207778	0.172451		0.226471	0.166359		0.280447	0.0155071		0.214818	-0.0021075
0.20837	0.173347		0.227092	0.167142		0.279744	0.0155192		0.214005	-0.00194437
0.209018	0.174251		0.227657	0.167541		0.278994	0.015443		0.213114	-0.00200302
0.209591	0.175105		0.22826	0.168237		0.27817	0.0150248		0.212199	-0.00192256
0.210127	0.175955		0.228901	0.168683		0.277347	0.0147348		0.211411	-0.0019776
0.210738	0.176648		0.229522	0.169353		0.276596	0.0143203		0.210622	-0.00196974
0.211422	0.177753		0.230106	0.170079		0.275797	0.0141342		0.209808	-0.00180565
0.212069	0.178632		0.230709	0.170383		0.274925	0.0135599		0.208918	-0.00200697
0.212606	0.179463		0.231387	0.171387		0.274101	0.0132543		0.208155	-0.00183484
0.213179	0.180127		0.232028	0.17181		0.27335	0.0129552		0.207367	-0.00191476
0.213826	0.181219		0.232612	0.172664		0.272575	0.0127228		0.206528	-0.00185553
0.214455	0.182115		0.233233	0.173095		0.271776	0.0124211		0.205561	-0.00191674
0.215047	0.182797		0.23393	0.173785		0.270977	0.0119774		0.204722	-0.00194899
0.215676	0.183964		0.234552	0.174495		0.270274	0.0118961		0.203934	-0.00182775
0.216342	0.184606		0.235098	0.174921		0.269548	0.0115832		0.203145	-0.00184434
0.216952	0.185886		0.235664	0.175481		0.268748	0.0112807		0.20223	-0.00170558
0.217526	0.186576		0.236323	0.175869		0.267877	0.0108661		0.201391	-0.00193986
0.218117	0.187412		0.236963	0.176818		0.267077	0.0104947		0.200602	-0.00168395
0.218746	0.18836		0.237528	0.177296		0.266278	0.0103064		0.199814	-0.00186663
0.219394	0.189339		0.238094	0.177778		0.26543	0.00984013		0.198898	-0.00179429
0.219985	0.19032		0.238734	0.17856		0.264534	0.00951075		0.198008	-0.00178574
0.220577	0.191034		0.23945	0.179149		0.263759	0.00918097		0.19722	-0.00182624
0.221225	0.19209		0.240015	0.179916		0.263032	0.0091381		0.196482	-0.00165456
0.221872	0.192724		0.24058	0.18028		0.262257	0.00881142		0.195643	-0.0017478
0.222408	0.193899		0.241183	0.180957		0.26141	0.00854825		0.194804	-0.00164012
0.222963	0.19438		0.24188	0.181602		0.260659	0.00834432		0.193965	-0.00174783
0.223537	0.195166		0.242483	0.182063		0.259908	0.00804465		0.193176	-0.00162813
0.224184	0.196307		0.243048	0.182789		0.259181	0.00789416		0.192235	-0.00174822
0.224757	0.196999		0.24367	0.183169		0.258358	0.00751352		0.19132	-0.00178217
0.225294	0.197867		0.244329	0.184064		0.257559	0.0073598		0.190531	-0.00172838
0.225886	0.198474		0.244932	0.184528		0.256784	0.00697879		0.189768	-0.00164253
0.226551	0.199635		0.245497	0.185239		0.255984	0.00674807		0.188929	-0.00155218
0.227199	0.200529		0.246081	0.185672		0.255064	0.00637243		0.188065	-0.00174628
0.227754	0.201456		0.24674	0.186125		0.254216	0.00595006		0.187302	-0.00149199
0.228364	0.202324		0.2474	0.18718		0.253441	0.00589734		0.186539	-0.00167991
0.229048	0.203106		0.248021	0.187556		0.252739	0.00566213		0.185725	-0.00158493
0.229696	0.204461		0.248662	0.188405		0.251964	0.00554047		0.184835	-0.00163062
0.230251	0.204996		0.249396	0.189173		0.251189	0.0051205		0.18397	-0.00167989
0.230842	0.206003		0.250037	0.189731		0.250462	0.00512455		0.183182	-0.00156891
0.231471	0.206827		0.250583	0.190284		0.249711	0.00483843		0.182317	-0.00172387
0.232082	0.207789		0.251111	0.190641		0.248864	0.00456477		0.181376	-0.00160794
0.232655	0.208654		0.251732	0.191438		0.247967	0.00425092		0.180511	-0.0017149
0.233228	0.209264		0.252373	0.191886		0.247168	0.00399026		0.179749	-0.00166001
0.233857	0.210411		0.252938	0.192759		0.246393	0.00392672		0.17896	-0.00163227
0.234504	0.21127		0.253503	0.192948		0.24557	0.00353459		0.17807	-0.00166252
0.235096	0.212324		0.254162	0.19383		0.244698	0.00329972		0.177256	-0.00162926
0.235688	0.213106		0.254878	0.194609		0.243947	0.00317918		0.176468	-0.00167594
0.236336	0.214226		0.2555	0.195149		0.24322	0.00302901		0.175705	-0.00152199
0.237001	0.215136		0.256046	0.195914		0.242421	0.00288867		0.17484	-0.00172065
0.237575	0.215949		0.256649	0.196061		0.241549	0.00249541		0.173976	-0.00161733
0.238093	0.216827		0.257327	0.197037		0.240774	0.00245603		0.173162	-0.00166376
0.238666	0.217471		0.257911	0.19765		0.240047	0.0021862		0.172348	-0.0016861
0.239276	0.218655		0.258476	0.19806		0.239321	0.00224505		0.171432	-0.0016577
0.23985	0.219234		0.259079	0.198866		0.238473	0.00190198		0.170492	-0.001866
0.240405	0.220061		0.259757	0.199343		0.23765	0.00171893		0.169652	-0.00164731
0.241015	0.22086		0.260398	0.200143		0.236875	0.00167416		0.168889	-0.00177971
0.241736	0.221946		0.260982	0.200665		0.236124	0.00147613		0.168101	-0.00162388
0.242384	0.223096		0.261603	0.201434		0.235276	0.00144581		0.167262	-0.00169632
0.242957	0.223805		0.262319	0.202067		0.234453	0.00120522		0.166499	-0.00162016
0.24353	0.224726		0.26296	0.202818		0.233677	0.0012461		0.165736	-0.00170549
0.244215	0.225637		0.263563	0.203508		0.232927	0.0011202		0.164922	-0.00164535
0.244862	0.226879		0.264147	0.203906		0.232079	0.00101283		0.163981	-0.00175401
0.245435	0.227612		0.264825	0.20477		0.23128	0.00101318		0.163116	-0.00178806
0.246009	0.228351		0.265428	0.205355		0.230553	0.000789264		0.162303	-0.00162773
0.246656	0.229415		0.265955	0.205955		0.229802	0.000788828		0.161489	-0.00183115
0.247266	0.23017		0.266501	0.206256		0.229003	0.00059848		0.160573	-0.0016506
0.247821	0.231139		0.267123	0.206879		0.228155	0.000517896		0.159734	-0.0018327
0.248395	0.231651		0.267763	0.20766		0.22738	0.000335243		0.158946	-0.00168748
0.248968	0.232738		0.268348	0.208074		0.226629	0.000455609		0.158132	-0.00174571
0.249634	0.23362		0.268931	0.209053		0.225806	0.000339179		0.157242	-0.00179504
0.250226	0.234799		0.26961	0.209431		0.224934	0.000138279		0.156352	-0.00171732
0.250836	0.235576		0.270325	0.210558		0.22411	0.000108361		0.155589	-0.0018042
0.251502	0.236545		0.270909	0.211254		0.22336	-5.52353e-05		0.154826	-0.00171659
0.252149	0.237725		0.271456	0.211644		0.22256	-3.84653e-05		0.153961	-0.00190106
0.252704	0.238342		0.272059	0.212413		0.221688	-0.000283171		0.153097	-0.00176223
0.253259	0.239281		0.272737	0.213039		0.220913	-0.000252051		0.152308	-0.00179655
0.253851	0.239934		0.273358	0.213862		0.220187	-0.000332068		0.151494	-0.00181951
0.254517	0.241071		0.273905	0.214239		0.219484	-0.000469197		0.15063	-0.00186335
0.25509	0.242096		0.274526	0.215022		0.218685	-0.000377746		0.149714	-0.00190772
0.255626	0.24264		0.275186	0.215705		0.217886	-0.000573872		0.1489	-0.00178713
0.256218	0.243612		0.275826	0.216505		0.217111	-0.000567898		0.148112	-0.00192887
0.256903	0.244573		0.276429	0.217272		0.216311	-0.00070756		0.147273	-0.00184723
0.257531	0.245843		0.277013	0.217855		0.215415	-0.000829758		0.146383	-0.00198387
0.258068	0.246477		0.277691	0.218561		0.214568	-0.000937164		0.145594	-0.00183311
0.25866	0.247494		0.278332	0.219235		0.213793	-0.000911005		0.144857	-0.00193545
0.259344	0.248421		0.278916	0.220017		0.213066	-0.000921433		0.144068	-0.00202123
0.259973	0.249347		0.279537	0.220354		0.212242	-0.00103266		0.143178	-0.00191009
0.260528	0.250418		0.280215	0.221349		0.211467	-0.000948217		0.142314	-0.00199487
0.261101	0.25116		0.280856	0.222254		0.210765	-0.00110753		0.141525	-0.00186916
0.26173	0.252096		0.281402	0.222416		0.210038	-0.00103612		0.140661	-0.00202425
0.262359	0.25301		0.281967	0.22335		0.209215	-0.0012208		0.13972	-0.00200371
0.262932	0.253953		0.282589	0.223926		0.208319	-0.00125577		0.13888	-0.00210832
0.263505	0.254893		0.283211	0.224697		0.20752	-0.00123935		0.138117	-0.0019767
0.264097	0.255628		0.283776	0.225152		0.206744	-0.00135478		0.137304	-0.00202543
0.264763	0.25689		0.28436	0.225849		0.205921	-0.00126124		0.136439	-0.00210526
0.265355	0.257685		0.285038	0.226587		0.205001	-0.00148854		0.135574	-0.00200153
0.265965	0.258914		0.285735	0.22742		0.204201	-0.00140101		0.134786	-0.00207375
0.26665	0.25957		0.286338	0.228335		0.203475	-0.00146333		0.133998	-0.00201061
0.267334	0.26086		0.286884	0.228716		0.202675	-0.00144056		0.133184	-0.00208624
0.267907	0.261817		0.287506	0.229341		0.201876	-0.0015014		0.132319	-0.00199087
0.268425	0.262331		0.288184	0.230185		0.201101	-0.00151983		0.131505	-0.00206034
0.268999	0.263395		0.288824	0.231051		0.200399	-0.00141562		0.130666	-0.00214589
0.269609	0.264106		0.289408	0.231583		0.199624	-0.00155913		0.129751	-0.00211721
0.270182	0.265229		0.29003	0.232141		0.1988	-0.00146793		0.12881	-0.00221794
0.270756	0.26595		0.290671	0.233011		0.198001	-0.00159934		0.127996	-0.00209218
0.271385	0.266939		0.291292	0.233653		0.197226	-0.00150222		0.127258	-0.00222597
0.272087	0.268164		0.291857	0.234395		0.196427	-0.00157599		0.12647	-0.00208529
0.272716	0.269061		0.292441	0.234844		0.195579	-0.00155774		0.125631	-0.00226036
0.273253	0.269929		0.293101	0.235679		0.194731	-0.00144529		0.124893	-0.00209734
0.273807	0.270529		0.29376	0.236356		0.194005	-0.00162183		0.124105	-0.00220389
0.274473	0.27162		0.294363	0.236877		0.193254	-0.00136376		0.12324	-0.00216019
0.275121	0.272634		0.295022	0.237804		0.192455	-0.00137268		0.122299	-0.00219681
0.275694	0.273736		0.295719	0.238537		0.191631	-0.00127055		0.121435	-0.00230242
0.276267	0.274534		0.296341	0.239472		0.190904	-0.00111421		0.120595	-0.00219944
0.276915	0.275344		0.296868	0.239886		0.190154	-0.00104747		0.119756	-0.00230028
0.277525	0.276669		0.297433	0.240506		0.18933	-0.000906649		0.118841	-0.00221471
0.278117	0.277298		0.298036	0.241167		0.188434	-0.000856392		0.118001	-0.0022467
0.27869	0.27828		0.298639	0.241817		0.187635	-0.000649643		0.117264	-0.00223267
0.279319	0.279091		0.299185	0.242506		0.186884	-0.000694438		0.11645	-0.00220658
0.279966	0.280244		0.299769	0.242934		0.18606	-0.000617567		0.115585	-0.00226708
0.280558	0.281218		0.30041	0.243854		0.185213	-0.000637484		0.114695	-0.00226978
0.28115	0.28199		0.301144	0.244431		0.184462	-0.00057438		0.113932	-0.00233826
0.281797	0.283333		0.301747	0.245491		0.183711	-0.00050192		0.113144	-0.00221011
0.282482	0.284219		0.302331	0.246059		0.182912	-0.000573793		0.112279	-0.00242184
0.283037	0.285288		0.302953	0.24657		0.18204	-0.000337503		0.111415	-0.00230187
0.283573	0.285824		0.303631	0.247684		0.181241	-0.000444362		0.110601	-0.0023264
0.284183	0.286751		0.304253	0.248212		0.18049	-0.000333882		0.109787	-0.00228384
0.284849	0.288022		0.304799	0.249097		0.179739	-0.000363313		0.108922	-0.00227471
0.285404	0.288787		0.305383	0.249519		0.17894	-0.00035672		0.108058	-0.00235226
0.28594	0.289738		0.306024	0.250277		0.178189	-0.000284918		0.107244	-0.00224157
0.286532	0.290378		0.306626	0.251045		0.177438	-0.000381302		0.106455	-0.002405
0.287217	0.291739		0.307229	0.251813		0.176687	-0.000258507		0.105642	-0.00227699
0.287827	0.292565		0.307851	0.252492		0.175815	-0.000291745		0.104752	-0.00239299
0.288363	0.293524		0.308548	0.253186		0.174943	-0.00017302		0.103989	-0.00226708
0.288937	0.294432		0.309188	0.254278		0.174192	-0.000231123		0.103226	-0.00241744
0.289603	0.295287		0.309791	0.254888		0.173417	-0.000216768		0.102386	-0.00242251
0.290268	0.29674		0.310432	0.255714		0.172594	-0.00016268		0.101471	-0.0023286
0.290842	0.297494		0.311129	0.256606		0.17177	-0.000251129		0.100606	-0.00251478
0.291415	0.298633		0.31175	0.257345		0.17102	-0.000108813		0.0998179	-0.00228285
0.292062	0.299522		0.312297	0.258055		0.170293	-0.000209581		0.0989787	-0.00247105
0.292673	0.300662		0.312824	0.258446		0.169469	-5.796e-05		0.0980886	-0.00231711
0.293246	0.301749		0.313446	0.259277		0.168622	-0.000120227		0.0972239	-0.00248493
0.293801	0.302261		0.314067	0.259907		0.167822	-0.000105388		0.0964355	-0.00236778
0.294411	0.303478		0.314632	0.260656		0.167072	-8.62074e-05		0.0956472	-0.00236737
0.295077	0.304431		0.315216	0.261247		0.166224	-0.000151606		0.0947317	-0.00242086
0.295688	0.305676		0.315876	0.261965		0.165328	-6.02166e-05		0.0938924	-0.00233501
0.296298	0.306645		0.31661	0.263083		0.164553	-0.000214112		0.0930786	-0.00247063
0.296982	0.307868		0.317213	0.263725		0.163802	-0.000101305		0.0923411	-0.00235677
0.297667	0.309155		0.31776	0.264487		0.163027	-0.000169047		0.0915273	-0.00250953
0.298221	0.309989		0.318362	0.265031		0.162179	-0.000195953		0.0906881	-0.00239305
0.298721	0.310868		0.319003	0.265882		0.161404	-8.32054e-05		0.0898743	-0.00253205
0.299276	0.311647		0.319625	0.26662		0.160702	-0.000167071		0.089035	-0.00251532
0.299905	0.312749		0.320209	0.267244		0.159975	-8.32379e-05		0.0880941	-0.00245768
0.300496	0.313717		0.320887	0.268298		0.159176	-0.000218561		0.0871531	-0.00259253
0.301051	0.314637		0.321565	0.269106		0.158377	-1.84942e-05		0.0863393	-0.00242905
0.301662	0.315715		0.322186	0.270187		0.157601	-0.000187865		0.0855764	-0.00256236
0.302327	0.31664		0.322733	0.270534		0.156802	-0.000139616		0.0847371	-0.0025163
0.302993	0.318144		0.323336	0.271376		0.155882	-6.80942e-05		0.0838979	-0.00255354
0.303548	0.31887		0.324014	0.272228		0.15501	-0.000184412		0.083135	-0.00246583
0.30414	0.319977		0.324673	0.273005		0.154235	-4.87785e-05		0.0823975	-0.00249011
0.304787	0.321016		0.325257	0.273817		0.153508	-0.000155352		0.0815837	-0.00256815
0.305416	0.321983		0.325898	0.2743		0.152685	-9.1705e-05		0.0806681	-0.00249683
0.305971	0.323132		0.326557	0.275524		0.15191	-0.000136696		0.0798035	-0.00259595
0.306563	0.323913		0.327179	0.276098		0.151232	-0.000181994		0.0789642	-0.002452
0.307192	0.325041		0.327706	0.276911		0.150481	-9.65408e-05		0.078125	-0.00257871
0.307821	0.326053		0.328252	0.277488		0.149657	-0.000167667		0.0772095	-0.00251196
0.308413	0.327206		0.328874	0.278154		0.148785	-0.00010551		0.0763448	-0.00258534
0.309004	0.328067		0.329515	0.279209		0.147986	-0.000185841		0.0755564	-0.00249253
0.309652	0.329178		0.33008	0.279786		0.147211	-0.000153671		0.0747681	-0.00249248
0.310318	0.330586		0.330645	0.280749		0.146363	-0.000162141		0.073878	-0.00256181
0.310909	0.331543		0.331304	0.281289		0.145491	-0.000165275		0.0730387	-0.00244566
0.311483	0.332667		0.331982	0.282454		0.144716	-0.000138072		0.0722758	-0.00260567
0.31213	0.333528		0.332585	0.283198		0.14399	-0.000140045		0.0714874	-0.00244018
0.312796	0.33507		0.333169	0.283806		0.143239	-4.80381e-05		0.0706228	-0.0025979
0.313351	0.335992		0.333791	0.284594		0.142415	-0.000226518		0.0697581	-0.00248319
0.313869	0.336693		0.334488	0.285388		0.141616	-7.44389e-05		0.0689189	-0.00245592
0.314461	0.337771		0.335109	0.286587		0.140889	-0.000167327		0.0681051	-0.00254744
0.315089	0.338676		0.335675	0.287005		0.140139	-0.000191574		0.0672404	-0.00250374
0.315663	0.339909		0.336296	0.2879		0.139315	-8.11464e-05		0.0663503	-0.0026367
0.316218	0.340722		0.336937	0.28874		0.138492	-0.0002451		0.0655874	-0.00248265
0.316809	0.341718		0.337577	0.289631		0.137692	-0.000104667		0.0648244	-0.00264395
0.317512	0.343001		0.338161	0.290297		0.136893	-0.000256888		0.0640361	-0.00246343
0.31816	0.344125		0.338764	0.291259		0.136021	-0.000222543		0.063146	-0.00257118
0.318696	0.345411		0.339442	0.292203		0.135198	-0.000212357		0.0623576	-0.00255014
0.319269	0.346017		0.340064	0.292812		0.134447	-0.000254926		0.0615692	-0.00246595
0.319917	0.347613		0.340648	0.293911		0.13372	-0.000183158		0.06073	-0.0026358
0.320546	0.34877		0.341269	0.294495		0.132873	-0.000298073		0.0598145	-0.00252313
0.321119	0.349853		0.341948	0.29545		0.132073	-0.000144893		0.0589244	-0.00269144
0.321692	0.350755		0.342588	0.296271		0.131371	-0.000217378		0.0581106	-0.0025276
0.32234	0.351723		0.343134	0.297002		0.130596	-0.000174559		0.0572713	-0.00263943
0.322987	0.353227		0.343662	0.297611		0.129772	-0.000239977		0.0563558	-0.00261657
0.323579	0.354153		0.344265	0.298229		0.1289	-0.000190032		0.0555166	-0.00263831
0.324134	0.355295		0.344886	0.299397		0.128125	-0.000212209		0.0547536	-0.00260602
0.324763	0.356331		0.345451	0.299772		0.127375	-0.000290664		0.0539653	-0.00256974
0.32541	0.357645		0.346035	0.300696		0.126527	-0.000158533		0.0530497	-0.00267592
0.326002	0.358825		0.346751	0.301559		0.125679	-0.000371036		0.0521851	-0.00253183
0.326575	0.359629		0.347486	0.302693		0.124904	-0.000200496		0.0513967	-0.00273211
0.327241	0.361065		0.348089	0.303844		0.124177	-0.000195174		0.0506083	-0.00254377
0.327907	0.362066		0.348654	0.304196		0.123378	-0.000288022		0.0497691	-0.00269497
0.32848	0.363447		0.349257	0.305196		0.122531	-0.000267879		0.0489553	-0.00263829
0.329017	0.364209		0.349954	0.306046		0.121707	-0.000299084		0.0481669	-0.00256593
0.32959	0.365025		0.350594	0.307125		0.120956	-0.000170552		0.047404	-0.0026543
0.330237	0.366441		0.351197	0.307894		0.120205	-0.000337032		0.0465393	-0.00243318
0.330811	0.367399		0.351819	0.30876		0.119406	-0.000204689		0.0456492	-0.00274478
0.331347	0.368427		0.352459	0.309825		0.118607	-0.000233252		0.04481	-0.00258642
0.331957	0.369315		0.353043	0.310437		0.117856	-0.000273709		0.044047	-0.00270275
0.332642	0.370675		0.353589	0.311422		0.117057	-0.000313472		0.0431569	-0.0026183
0.33327	0.371899		0.354155	0.311934		0.116161	-0.000331572		0.0422414	-0.00272072
0.333825	0.372844		0.354795	0.312957		0.115337	-0.000278179		0.0414276	-0.00272535
0.334399	0.37404		0.355436	0.313879		0.11461	-0.000406652		0.0406647	-0.00264147
0.335083	0.375139		0.356038	0.314565		0.11386	-0.000251548		0.0398509	-0.0027953
0.33573	0.376665		0.35666	0.31564		0.113036	-0.000329018		0.0389608	-0.00258859
0.336322	0.377677		0.357357	0.316339		0.112213	-0.000303491		0.0381215	-0.00281682
0.336914	0.378756		0.357998	0.31773		0.11151	-0.00025833		0.0373332	-0.00264675
0.337561	0.379911		0.358582	0.318276		0.110759	-0.000236099		0.0364431	-0.00268748
0.338172	0.381112		0.359147	0.319276		0.10996	-0.000312254		0.0355021	-0.00266915
0.338745	0.382215		0.359787	0.320159		0.109112	-0.000329935		0.0346375	-0.0026477
0.3393	0.383085		0.360447	0.321258		0.108337	-0.00030295		0.0338745	-0.00270743
0.339929	0.384242		0.360974	0.322142		0.107587	-0.000351226		0.0330607	-0.00255484
0.340558	0.385397		0.361558	0.322612		0.106739	-0.000332736		0.032196	-0.00274392
0.341168	0.386814		0.362217	0.323804		0.105843	-0.000292447		0.0313568	-0.00259371
0.341778	0.38784		0.362914	0.324791		0.105068	-0.000341913		0.0305939	-0.00269844
0.342463	0.388974		0.363517	0.325821		0.104317	-0.000283902		0.0298309	-0.00269053
0.34311	0.390515		0.364082	0.326437		0.103542	-0.000403778		0.0289917	-0.00273841
0.343646	0.391412		0.364723	0.327292		0.102718	-0.000285316		0.0281779	-0.00273206
0.344183	0.392386		0.365382	0.328435		0.101919	-0.000380508		0.0273387	-0.00264516
0.344756	0.393305		0.365985	0.329183		0.101192	-0.000296165		0.0265503	-0.00277693
0.345385	0.394605		0.36655	0.330262		0.100417	-0.000373584		0.0256348	-0.0026242
0.345958	0.395793		0.367153	0.330895		0.0995697	-0.000481741		0.0246684	-0.00273575
0.346495	0.396511		0.367812	0.332261		0.0987704	-0.000303968		0.0238546	-0.00272482
0.347087	0.397604		0.368415	0.333156		0.0979953	-0.000372193		0.0230662	-0.00270037
0.347789	0.398885		0.368999	0.334165		0.0971961	-0.000249468		0.0222778	-0.0027551
0.348437	0.400525		0.369564	0.335103		0.0963241	-0.000368964		0.0214132	-0.0026117
0.34901	0.401498		0.370205	0.335752		0.0954764	-0.000271779		0.0206757	-0.00285287
0.349583	0.402488		0.370845	0.337248		0.0947498	-0.000230431		0.0199127	-0.00264863
0.350249	0.403887		0.371448	0.337906		0.0940474	-0.000332346		0.0190989	-0.00275826
0.350897	0.405176		0.372088	0.338979		0.0932482	-0.000204743		0.018158	-0.00271089
0.35147	0.406464		0.372804	0.340303		0.0924489	-0.000355258		0.0172933	-0.00270057
0.352025	0.407285		0.373426	0.341325		0.0917223	-0.000223522		0.0164795	-0.00273583
0.352635	0.408589		0.373972	0.342259		0.0909957	-0.000346155		0.0155894	-0.00273206
0.353227	0.409728		0.374518	0.34298		0.0901722	-0.000263571		0.0146484	-0.0028082
0.353819	0.410681		0.375159	0.344091		0.0892518	-0.00024363		0.0137838	-0.00270677
0.354411	0.412159		0.3758	0.345113		0.0884525	-0.000339718		0.0130208	-0.00276652
0.355058	0.413224		0.376365	0.34614		0.0877017	-0.000260993		0.0122833	-0.00265612
0.355742	0.414962		0.376967	0.346966		0.0868782	-0.000306293		0.0114441	-0.00274829
0.356334	0.416211		0.377665	0.348311		0.0860063	-0.000290041		0.0106303	-0.00267401
0.356945	0.417621		0.378399	0.349715		0.0852312	-0.000276837		0.00984192	-0.0027489
0.357629	0.418942		0.379002	0.350668		0.0844804	-0.000260428		0.00905355	-0.00279073
0.358276	0.420497		0.379511	0.351525		0.0836569	-0.000233482		0.00818888	-0.00267722
0.358831	0.421606		0.380113	0.352156		0.0828334	-0.000319775		0.00729879	-0.00283882
0.359331	0.422353		0.380792	0.35361		0.0820342	-0.000175786		0.00645955	-0.00265109
0.359885	0.423499		0.381394	0.354558		0.0813075	-0.000228792		0.00564575	-0.00276869
0.360514	0.424629		0.38196	0.355487		0.0805325	-0.000210816		0.00475566	-0.00266198
0.361088	0.42592		0.382581	0.356507		0.079709	-0.000193141		0.00386556	-0.00274822
0.361624	0.426872		0.383241	0.357571		0.0789097	-0.000257983		0.00307719	-0.00274649
0.362216	0.427782		0.383862	0.359039		0.0781347	-0.000207576		0.00231425	-0.00269835
0.3629	0.429493		0.384446	0.359643		0.0773596	-0.000298534		0.00147502	-0.00283741
0.363566	0.430733		0.38503	0.360876		0.0764877	-0.000174318		0.000610352	-0.00263784
0.364139	0.432055		0.385708	0.362027		0.0756642	-0.000332541		-0.000152588	-0.0027741
0.364713	0.433037		0.386349	0.363343		0.0749134	-0.000197518		-0.000279744	-0.00262565
0.36536	0.434316		0.386952	0.364492		0.0741626	-0.000234747		-0.000228882	-0.00269198
0.366007	0.435799		0.387573	0.365334		0.0733149	-0.000251047		-5.08626e-05	-0.0025802
0.366618	0.437096		0.388251	0.366686		0.0725398	-0.000216155		0.000483195	-0.00254016
0.36721	0.438359		0.388892	0.367742		0.0718132	-0.000299081		0.00119527	-0.00252192
0.367876	0.439724		0.389457	0.368966		0.0711108	-0.000196982		0.00208537	-0.00245827
0.368504	0.441466		0.390022	0.369614		0.0703115	-0.000275731		0.00320435	-0.00253232
0.369059	0.442239		0.390663	0.371004		0.0694638	-0.000184065		0.0046285	-0.00239458
0.369614	0.443346		0.391284	0.372137		0.0686646	-0.000181134		0.00595093	-0.00247985
0.370243	0.444596		0.391831	0.372989		0.0678895	-0.000294362		0.00696818	-0.00236664
0.370909	0.446132		0.392377	0.374059		0.0670418	-0.000207774		0.00785828	-0.00248894
0.371501	0.447559		0.393017	0.374841		0.0661699	-0.000302687		0.00895182	-0.00242099
0.372092	0.448529		0.393733	0.376803		0.0653706	-0.000223934		0.00986735	-0.00236858
0.37274	0.450157		0.394355	0.378092		0.0646198	-0.000259546		0.0108337	-0.00241969
0.373387	0.451361		0.394901	0.379039		0.0638447	-0.000193726		0.0118001	-0.00225135
0.373942	0.452818		0.395523	0.380018		0.062997	-0.00025815		0.0127665	-0.00240207
0.374478	0.45383		0.39622	0.381577		0.0621977	-0.000278403		0.0135803	-0.00234243
0.375052	0.454844		0.396842	0.383087		0.0614711	-0.00019693		0.0144704	-0.00233113
0.375681	0.45645		0.397407	0.383853		0.0607203	-0.000247298		0.0151571	-0.0022857
0.376254	0.457473		0.398028	0.385188		0.059921	-0.000197612		0.0158183	-0.00228834
0.376809	0.458631		0.398707	0.386431		0.0591218	-0.000239514		0.0164795	-0.00228408
0.377401	0.45974		0.399291	0.387813		0.0583709	-0.000188072		0.0171153	-0.00215944
0.378067	0.461173		0.399837	0.388551		0.0575959	-0.000265589		0.0178019	-0.00230409
0.378695	0.462736		0.400176	0.389295		0.0566997	-0.000260515		0.0186666	-0.00204879
0.379287	0.463968		0.400157	0.388397		0.0558278	-0.000151355		0.0197856	-0.00197259
0.379879	0.465254		0.400101	0.387188		0.0550527	-0.000346458		0.0208282	-0.00182978
0.380563	0.466654		0.399893	0.386562		0.0543261	-0.000219201		0.0218455	-0.00174361
0.381211	0.468541		0.399404	0.385457		0.0535269	-0.000246473		0.022939	-0.00169876
0.381766	0.469354		0.398744	0.385082		0.0527518	-0.000261478		0.0239054	-0.00148002
0.382339	0.470564		0.397802	0.384178		0.052001	-0.000248788		0.0247192	-0.00158282
0.382968	0.471905		0.396785	0.383482		0.0512744	-0.000291843		0.0255839	-0.00137707
0.383597	0.473295		0.395881	0.382894		0.0504267	-0.00016775		0.0265249	-0.00145725
0.384189	0.474923		0.395033	0.382079		0.0495547	-0.000285256		0.0273132	-0.00131767
0.384762	0.4757		0.394317	0.381549		0.0487797	-0.000252514		0.0280762	-0.0013249
0.385372	0.477252		0.393564	0.380838		0.0480289	-0.000245996		0.02889	-0.00119497
0.38602	0.478616		0.392678	0.380513		0.0472054	-0.000233749		0.0297292	-0.00113453
0.386612	0.479853		0.392038	0.379629		0.0463334	-0.000236363		0.0305684	-0.00127119
0.387203	0.481179		0.391473	0.379065		0.0455584	-0.000250867		0.0313568	-0.000988029
0.387851	0.482447		0.390719	0.378737		0.0448076	-0.000212404		0.032196	-0.00114033
0.388516	0.484263		0.390079	0.378242		0.0439841	-0.000330061		0.0331624	-0.000962984
0.389071	0.485414		0.389532	0.377766		0.0431364	-0.000180022		0.0340525	-0.000972496
0.389608	0.486693		0.38908	0.377015		0.0423371	-0.000263958		0.0348663	-0.00095414
0.390163	0.487419		0.388609	0.376531		0.0416105	-0.000249409		0.0356801	-0.000872537
0.390773	0.489056		0.388138	0.375535		0.0408354	-0.000206654		0.0365957	-0.000864704
0.391365	0.490308		0.387573	0.374369		0.0400119	-0.000276143		0.0374349	-0.000766702
0.391938	0.491335		0.38697	0.372225		0.0391884	-0.000165204		0.038147	-0.000883519
0.392586	0.492767		0.386255	0.369135		0.0384376	-0.00029811		0.0388591	-0.000639649
0.393307	0.4944		0.385332	0.365056		0.0376868	-0.000185013		0.0396474	-0.000801717
0.393954	0.496343		0.384427	0.360333		0.0368391	-0.000226854		0.0405121	-0.000626035
0.394491	0.497295		0.38373	0.357141		0.0360156	-0.000268544		0.0413005	-0.000589711
0.395064	0.498636		0.383109	0.354504		0.0352648	-0.00017996		0.0420888	-0.000674249
0.395711	0.499957		0.382487	0.35241		0.0345139	-0.000242477		0.0429789	-0.000482056
0.39634	0.501637		0.381865	0.349913		0.0336662	-0.000218408		0.0439453	-0.00057637
0.396932	0.502831		0.381281	0.347919		0.0328912	-0.000180388		0.04481	-0.000363604
0.397524	0.503769		0.38066	0.345809		0.0321403	-0.000185886		0.0455729	-0.000546677
0.398153	0.505271		0.379982	0.343622		0.0313895	-0.000312799		0.0463867	-0.000387144
0.398763	0.506188		0.379322	0.341656		0.030566	-0.000317125		0.0473022	-0.000412404
0.399318	0.507095		0.378738	0.339492		0.0297425	-0.000229557		0.0480906	-0.000319669
0.399873	0.508101		0.378173	0.338038		0.0289675	-0.000315446		0.0488536	-0.000305994
0.400243	0.50903		0.377551	0.33597		0.0281924	-0.000164022		0.0496928	-0.000294133
0.400224	0.508263		0.376911	0.334018		0.0273689	-0.000300997		0.0506083	-0.000122257
0.400169	0.506871		0.376327	0.332374		0.0264728	-0.000226146		0.0514221	-0.000282875
0.399984	0.506223		0.375762	0.330773		0.0256977	-0.000215585		0.0522105	-0.000156845
0.399521	0.5052		0.37514	0.329171		0.0249469	-0.000225495		0.0530243	-0.00019128
0.398837	0.504586		0.374481	0.327163		0.0241476	-0.000207536		0.0539144	-0.000128254
0.397931	0.503825		0.373859	0.325604		0.0232999	-0.000344253		0.0547791	-7.64322e-05
0.396895	0.503147		0.373275	0.323839		0.0225007	-0.000198698		0.0555929	-0.000169277
0.396044	0.502473		0.372635	0.322396		0.021774	-0.000250342		0.0564067	4.87321e-05
0.39523	0.501555		0.371938	0.320337		0.0210232	-0.00020226		0.0572968	-6.27862e-05
0.394491	0.501148		0.371297	0.318724		0.0202482	-0.000246223		0.0581614	1.40284e-05
0.393714	0.500267		0.370732	0.317404		0.0194731	-0.000263312		0.0589244	-5.30083e-05
0.392918	0.499797		0.370148	0.315798		0.0186981	-0.000152492		0.0597127	8.28069e-05
0.392179	0.499328		0.369508	0.314583		0.0178988	-0.000310656		0.060552	9.66023e-05
0.391568	0.498794		0.368886	0.312779		0.0169784	-0.000233407		0.0614421	6.5149e-05
0.390958	0.498426		0.368321	0.311481		0.0161307	-0.000252331		0.0621796	0.000211335
0.390422	0.497742		0.367737	0.310074		0.0153799	-0.000237104		0.0629171	5.39628e-05
[truncated: 11,210 more rows]

## Sheet: Fig. 1h
Natural nerve			Decellularized nerve			SpinMed filler
Compressive Strain (%)	Stress (Mpa)		Compressive Strain (%)	Stress (Mpa)		Compressive Strain (%)	Stress (Mpa)
0.000290644	0.000197981		5.08626e-05	5.35514e-05		0.000219101	0.000296088
0.000653948	6.80195e-05		0.000203451	-4.86362e-05		0.000391251	0.000127428
0.00125946	0.000244351		0.000635783	0.000111192		0.000688602	0.000345089
0.00222827	0.000110047		0.00139872	3.08846e-05		0.000939002	0.000291141
0.00290644	0.000142451		0.00218709	-4.69759e-05		0.001252	0.000302203
0.00365727	0.000180223		0.00295003	4.88336e-05		0.00167455	0.00030624
0.00455342	0.000173927		0.00417074	0.000182488		0.00239446	0.000215821
0.00547379	0.000255436		0.00577291	0.000652083		0.00341171	0.000284407
0.00663636	0.000184292		0.00689189	0.00075242		0.00414726	0.00020828
0.00755673	0.000298015		0.00788371	0.00095483		0.00480456	0.000293445
0.00845289	0.000196185		0.00892639	0.00092899		0.00546186	0.000159556
0.00917949	0.000233667		0.00976562	0.001083		0.00600962	0.000273813
0.00997876	0.000185953		0.0105286	0.0011048		0.00655737	0.000212881
0.0106085	0.000232913		0.0113678	0.00106825		0.00712077	0.000131218
0.0112624	0.000272151		0.0122833	0.00133461		0.00763722	0.000273516
0.0119164	0.000183719		0.013148	0.00123168		0.00812237	0.000166453
0.0126188	0.000305399		0.0139872	0.001346		0.00859187	0.000198007
0.0135149	0.000283883		0.0149028	0.00129021		0.00910832	0.000168922
0.0146533	0.000451598		0.0158946	0.00151648		0.00968738	0.000305412
0.0156221	0.000537402		0.0167084	0.00144956		0.0102038	0.000263056
0.0163729	0.000582957		0.0174459	0.00152791		0.0107046	0.000211033
0.0171722	0.00066898		0.0181834	0.0016746		0.011268	0.000380431
0.0180926	0.000663537		0.0189972	0.00146718		0.0118158	0.00015744
0.0188676	0.000861727		0.019811	0.00174628		0.0123009	0.000375626
0.0196184	0.000643377		0.0205739	0.00165132		0.0127548	0.000257816
0.0204177	0.000892534		0.0213369	0.00180946		0.0132556	0.000247329
0.0212654	0.000921669		0.022227	0.00176225		0.0138033	0.000351655
0.0220647	0.000933664		0.0232188	0.00184168		0.0142885	0.000191998
0.0228155	0.0010774		0.0240326	0.00188941		0.0147423	0.000369267
0.023639	0.000953203		0.0248718	0.00184681		0.0152588	0.000258028
0.0245352	0.00116781		0.0257619	0.00204656		0.0158535	0.000367953
0.0253344	0.00112204		0.0267029	0.00199421		0.0163856	0.000251216
0.0260853	0.00121949		0.0274404	0.00214396		0.0168551	0.000354803
0.0269088	0.00122004		0.0281779	0.00203139		0.0173559	0.000364797
0.0277807	0.00125729		0.0289917	0.00224804		0.0179349	0.00029191
0.02858	0.00133002		0.0298818	0.00213831		0.018467	0.000428603
0.0292581	0.00130131		0.0306956	0.00218673		0.0189209	0.00032916
0.0299605	0.00143287		0.031484	0.0023503		0.0194061	0.00040738
0.030784	0.00139809		0.0323486	0.00224733		0.0199382	0.000379043
0.0316075	0.00156978		0.033315	0.00241147		0.0204703	0.000405617
0.0323341	0.00151544		0.0342051	0.00235879		0.0209554	0.000493394
0.0330607	0.00158946		0.0349935	0.00252374		0.0214249	0.000387107
0.0339326	0.00173439		0.0358073	0.00247199		0.021957	0.000533656
0.0348288	0.00172072		0.0367483	0.0024997		0.0225048	0.000514242
0.0356038	0.00182829		0.0375366	0.00253167		0.0230056	0.000599847
0.0363305	0.00180876		0.0382487	0.00246352		0.0234907	0.000499751
0.0371539	0.0018978		0.0389862	0.00256029		0.0240698	0.000439151
0.0380017	0.00190265		0.0398509	0.0025451		0.0246488	0.000668418
0.0387767	0.00188978		0.0406392	0.00269233		0.025134	0.000481984
0.0395518	0.00212048		0.0414276	0.00260032		0.0255722	0.000657433
0.0403752	0.0021122		0.042216	0.00272329		0.0260573	0.000639358
0.041223	0.00223978		0.0431569	0.00274091		0.0265894	0.000692632
0.041998	0.00216518		0.0441488	0.00276039		0.0270746	0.00076664
0.0427488	0.00231919		0.0449371	0.0028475		0.0275441	0.000739741
0.0435481	0.00230999		0.0456746	0.00270852		0.0280605	0.0008332
0.0444443	0.0025198		0.0465647	0.00296501		0.0287178	0.000712083
0.0452193	0.00255479		0.0474803	0.00288557		0.0292186	0.000857182
0.0459701	0.00256355		0.0482432	0.00298927		0.0296725	0.000919191
0.0467694	0.00280117		0.0490316	0.00297119		0.030142	0.000888233
0.0476656	0.00269311		0.0498708	0.00297146		0.0307054	0.000995881
0.0484406	0.00288704		0.0507609	0.0030982		0.0312844	0.000937924
0.0491188	0.00287244		0.0516001	0.00303676		0.0317383	0.00114639
0.0498454	0.0029572		0.0523885	0.00311906		0.0322391	0.000962693
0.0506689	0.00306522		0.0531769	0.00315475		0.0327712	0.00115575
0.0514681	0.00303194		0.054067	0.00338329		0.0333033	0.00112352
0.0521947	0.00329466		0.0549062	0.00327858		0.0337884	0.00106833
0.0529214	0.00323625		0.0556946	0.00330191		0.0342736	0.00129699
0.0537448	0.00341063		0.0565592	0.00338346		0.0348057	0.00119019
0.0546168	0.00342256		0.0575002	0.0033468		0.0353847	0.00122472
0.055416	0.0035579		0.0583394	0.00354631		0.0358699	0.00126282
0.0561669	0.00368957		0.0591024	0.00338803		0.0363707	0.00135701
0.057063	0.00374627		0.0598653	0.0035496		0.0369184	0.00147804
0.0579592	0.00400086		0.0607046	0.00340431		0.0374818	0.00140629
0.0586858	0.00389388		0.0615692	0.00360131		0.037967	0.00163954
0.0594366	0.00413796		0.0622813	0.00362622		0.0384208	0.00153475
0.0602359	0.00418242		0.0630697	0.00352669		0.0389217	0.00159689
0.0610594	0.00430883		0.0639343	0.0037198		0.0394694	0.00165141
0.0618102	0.00435833		0.0648753	0.00366119		0.0399546	0.00170249
0.0625368	0.00440832		0.0656637	0.00381807		0.0404084	0.00172745
0.0633119	0.00463343		0.0664266	0.00367913		0.0409092	0.0016961
0.0641596	0.00451118		0.0672913	0.00387867		0.0414726	0.00186038
0.0649588	0.00479441		0.0682577	0.003874		0.042036	0.00177802
0.0657339	0.00482555		0.0691223	0.00389549		0.0425055	0.00192166
0.0665574	0.0049408		0.0699107	0.00405879		0.0429907	0.00195679
0.0674293	0.00515914		0.0707499	0.00400467		0.0435384	0.00198211
0.0682528	0.00532644		0.0716655	0.00410481		0.0440862	0.00208544
0.0689552	0.00543886		0.0724538	0.00400707		0.0445557	0.00195238
0.0696576	0.00556147		0.0731913	0.00420335		0.0450252	0.00218304
0.0704326	0.00568952		0.0740051	0.00417754		0.0455729	0.00221162
0.0712077	0.00572887		0.0748952	0.00425662		0.0460894	0.00219389
0.0719343	0.00588888		0.0757599	0.00435842		0.0465589	0.00221511
0.0727093	0.00588787		0.0765991	0.00423448		0.0470284	0.0022816
0.0735813	0.00607859		0.0774638	0.00438554		0.0476074	0.00241477
0.0745016	0.00638013		0.0784047	0.00435821		0.0481239	0.00231648
0.0753009	0.00634363		0.079244	0.00455681		0.0486247	0.00243726
0.0760033	0.00661801		0.0799561	0.00444188		0.0491568	0.00247096
0.076851	0.00662045		0.080719	0.00453452		0.0497671	0.0025286
0.0777472	0.00688759		0.0815582	0.00452028		0.0503775	0.00258287
0.0785222	0.0070609		0.0823975	0.00462415		0.050847	0.00258182
0.079273	0.00714794		0.0831095	0.00473057		0.0512852	0.00264113
0.0800965	0.00735627		0.0838979	0.00455164		0.051739	0.00263088
0.08092	0.00744246		0.0848134	0.00477243		0.0522555	0.00287456
0.0816951	0.00764848		0.0857798	0.00475297		0.0527406	0.00277272
0.0823975	0.00767166		0.0865682	0.00490111		0.0531788	0.00287291
0.0831725	0.00787384		0.0873311	0.00478906		0.0536796	0.00291752
0.0840444	0.00804162		0.0882212	0.00489523		0.0542743	0.00279778
0.0848437	0.0081874		0.0891622	0.00508648		0.0548377	0.0031114
0.0855945	0.00833885		0.0899506	0.00507165		0.0553229	0.0030008
0.086418	0.00846326		0.0907135	0.00514005		0.055808	0.00321844
0.08729	0.00872328		0.0915019	0.00510489		0.0563714	0.00321347
0.0880892	0.00875854		0.0923665	0.00532827		0.0569192	0.00317736
0.0887916	0.00895373		0.0931549	0.00519629		0.0573887	0.00335554
0.0895182	0.00908212		0.0939687	0.00535672		0.0578582	0.00326095
0.0903659	0.00918425		0.0947825	0.00541247		0.0583903	0.00347983
0.0912137	0.00940769		0.095698	0.00549866		0.0589224	0.00342868
0.091916	0.00940807		0.0965627	0.00562469		0.0594232	0.0034689
0.0926669	0.00970707		0.0973765	0.00549299		0.0599084	0.00363415
0.0935388	0.00977717		0.098292	0.00571594		0.0604405	0.00354736
0.094435	0.0101235		0.0992584	0.00564682		0.0610195	0.00376832
0.0951858	0.0102161		0.100047	0.00576478		0.0615203	0.00365108
0.0959124	0.0103462		0.100759	0.00570895		0.0620524	0.00378808
0.0967359	0.0105364		0.101522	0.00574684		0.0625219	0.00381062
0.097632	0.0107383		0.102386	0.00583231		0.0631166	0.00386338
0.0983586	0.0109064		0.103226	0.0057481		0.0636018	0.00405646
0.0990852	0.0109252		0.103989	0.0060003		0.0640556	0.003959
0.0998361	0.0112191		0.104777	0.00588132		0.0645251	0.00414804
0.10066	0.0112664		0.105667	0.00615288		0.0650572	0.00406918
0.101459	0.0115445		0.106634	0.00618755		0.065558	0.0043572
0.10221	0.01165		0.107447	0.00631888		0.0660119	0.0043292
0.10296	0.011681		0.108185	0.00641892		0.0665283	0.00434687
0.103808	0.0119626		0.109049	0.00633068		0.067123	0.00456858
0.104632	0.0120656		0.109914	0.00655431		0.0676864	0.00450939
0.105407	0.0124198		0.110703	0.00644606		0.0681403	0.00479029
0.10623	0.0124678		0.111542	0.00658471		0.0686098	0.00466601
0.107151	0.0128024		0.112406	0.00666676		0.0691575	0.00488383
0.10795	0.0129093		0.113271	0.00681573		0.0696896	0.00492914
0.108628	0.0130632		0.114085	0.00689122		0.0701748	0.00500934
0.10933	0.013214		0.114848	0.00678749		0.0706443	0.00523272
0.110154	0.013293		0.115662	0.00697115		0.0712077	0.00508112
0.110977	0.0136048		0.116577	0.00688857		0.0717554	0.0052573
0.111728	0.0136697		0.117442	0.00713462		0.0722562	0.00549568
0.112503	0.0139763		0.118256	0.00708649		0.0727414	0.0053808
0.113399	0.0141076		0.119146	0.0073221		0.0732891	0.00548007
0.114344	0.0144317		0.120087	0.00733772		0.0738369	0.00544923
0.115071	0.0146301		0.1209	0.00730684		0.0743064	0.0056942
0.115749	0.0146564		0.121638	0.00746226		0.0747915	0.00573157
0.116548	0.0149246		0.122375	0.00740764		0.0753549	0.00589635
0.11742	0.0151883		0.123215	0.0076445		0.0759183	0.00597895
0.118195	0.0154961		0.124029	0.00752679		0.0764035	0.00614792
0.118922	0.0155592		0.124817	0.00778914		0.0768574	0.00623355
0.119745	0.0159326		0.125554	0.00778717		0.0773425	0.0060953
0.120569	0.0161039		0.126445	0.00787453		0.0778746	0.00653774
0.121344	0.0162953		0.127385	0.00811845		0.0783754	0.00649756
0.12207	0.0165697		0.128199	0.00804062		0.0788449	0.00655362
0.122845	0.01668		0.128988	0.00825107		0.0793614	0.00684064
0.123742	0.0170551		0.129903	0.00826397		0.0799561	0.00682101
0.124541	0.017194		0.130819	0.00854978		0.0805038	0.00707598
0.125292	0.0174806		0.131607	0.00841254		0.080989	0.00694461
0.126091	0.0176917		0.132345	0.00847327		0.0814428	0.00696239
0.127011	0.0180215		0.133184	0.00860321		0.0820219	0.00713124
0.127811	0.0184024		0.134099	0.00870972		0.0825853	0.00722451
0.128513	0.0183238		0.134913	0.00884024		0.0830861	0.00748492
0.12924	0.0186818		0.135702	0.00875118		0.0835556	0.00739977
0.130087	0.0187839		0.136515	0.00897802		0.0840877	0.0076023
0.130911	0.0192586		0.137431	0.00908014		0.0846198	0.00758482
0.131613	0.0193222		0.13827	0.0092428		0.0850893	0.00783213
0.13234	0.0195291		0.139084	0.00926763		0.0855431	0.00791871
0.133163	0.0198206		0.139923	0.00940266		0.0860596	0.00791985
0.134084	0.0201838		0.140864	0.00961517		0.0866073	0.00819447
0.134834	0.0205742		0.141678	0.00959693		0.0871238	0.00809907
0.135537	0.0205579		0.14239	0.00965703		0.0876402	0.00836867
0.13636	0.0209682		0.143127	0.00966521		0.0882193	0.00841061
0.137256	0.0212094		0.143967	0.00988285		0.0887827	0.00851109
0.138031	0.0216644		0.144806	0.00987157		0.0892678	0.00867895
0.138758	0.0218398		0.145569	0.00996665		0.089706	0.00871759
0.139557	0.0220575		0.146383	0.0100838		0.0901912	0.00895109
0.140405	0.022491		0.147349	0.0101982		0.0907233	0.00889889
0.14118	0.0226329		0.148341	0.0104875		0.0912084	0.00906561
0.141883	0.0229231		0.149129	0.0104297		0.0916623	0.0092298
0.142658	0.023097		0.149867	0.0106619		0.0921631	0.00918261
0.14353	0.0235352		0.150731	0.0106215		0.0927421	0.00950999
0.144353	0.0239344		0.151647	0.0109259		0.0933055	0.00958806
0.145128	0.024059		0.152435	0.0110703		0.093775	0.00982868
0.145976	0.0244883		0.153249	0.0110253		0.0942602	0.00988762
0.14692	0.0249383		0.154063	0.0112588		0.0948236	0.0100211
0.14772	0.0253466		0.154953	0.0112659		0.0954026	0.0101939
0.148374	0.0254103		0.155767	0.0115841		0.0958878	0.0102415
0.149076	0.0256556		0.156504	0.0115114		0.0963573	0.01047
0.149851	0.0259439		0.157318	0.0116581		0.0968737	0.0104567
0.150674	0.0263156		0.158208	0.0116812		0.0973746	0.0106185
0.151401	0.0266363		0.159098	0.0119232		0.0978754	0.0107062
0.152103	0.0267817		0.159912	0.0120688		0.0983605	0.0107667
0.153	0.0273019		0.160777	0.0121227		0.098877	0.0110912
0.15392	0.0278065		0.161692	0.0124504		0.099456	0.0110242
0.154719	0.0282534		0.162506	0.0124161		0.0999568	0.0113567
0.155422	0.028434		0.163269	0.0126629		0.100473	0.0113675
0.156245	0.0286819		0.164057	0.0126312		0.101068	0.0115753
0.157141	0.0293062		0.164922	0.0128848		0.101616	0.0118141
0.157892	0.0295304		0.165761	0.0131015		0.102085	0.0118982
0.158595	0.0298275		0.166499	0.013003		0.102508	0.012131
0.159394	0.0301013		0.167287	0.0131534		0.102977	0.012012
0.160241	0.0305814		0.168177	0.0133127		0.103509	0.0123147
0.161017	0.0309285		0.169118	0.0136812		0.10401	0.0123431
0.161767	0.031218		0.169932	0.0136176		0.10448	0.0125038
0.162542	0.031617		0.17067	0.0138207		0.10498	0.0125868
0.163463	0.0320453		0.17156	0.0139369		0.10556	0.0127031
0.164262	0.0326044		0.172501	0.0142756		0.106139	0.0129032
0.165037	0.0328051		0.173289	0.0144113		0.106608	0.0128906
0.165812	0.0332219		0.174026	0.0143783		0.107078	0.0131193
0.166708	0.0336551		0.17484	0.01463		0.10761	0.0132302
0.167508	0.0340393		0.17573	0.0147651		0.108173	0.0133681
0.168186	0.0343679		0.176544	0.014948		0.10869	0.0136631
0.168888	0.0345218		0.177307	0.0149958		0.10919	0.0137204
0.169687	0.0349866		0.178096	0.0150663		0.109738	0.01407
0.170511	0.0354688		0.178986	0.0154195		0.11027	0.013965
0.171238	0.0358283		0.17985	0.0155423		0.110755	0.0141768
0.171988	0.0360611		0.180664	0.0157122		0.111209	0.0143793
0.172884	0.0366745		0.181554	0.0158755		0.111741	0.0143755
0.173805	0.0373184		0.182546	0.0163389		0.112305	0.0146792
0.174556	0.0376349		0.18336	0.0162633		0.112806	0.0146747
0.175258	0.0379343		0.184072	0.0164083		0.113291	0.0148525
0.176057	0.0383059		0.184809	0.0164948		0.113838	0.0148024
0.176929	0.039101		0.185674	0.0168061		0.114417	0.0150008
0.17768	0.0394266		0.186539	0.0170991		0.114903	0.015258
0.178407	0.0397274		0.187327	0.017067		0.115341	0.0152522
0.179182	0.0401216		0.188166	0.0173776		0.115826	0.0155585
0.180054	0.0406527		0.189107	0.0176069		0.116358	0.0156874
0.180853	0.0413035		0.190074	0.0180904		0.116859	0.0159389
0.181604	0.0415343		0.190811	0.0179394		0.117328	0.0160182
0.182355	0.0420273		0.191549	0.0180285		0.117829	0.016206
0.183202	0.0424632		0.192362	0.0182757		0.118408	0.0163571
0.18405	0.043085		0.193253	0.0185855		0.11894	0.0165068
0.184801	0.0435281		0.194092	0.0188449		0.119425	0.0168554
0.1856	0.0439074		0.194829	0.0188263		0.119926	0.0168059
0.186496	0.0446551		0.195643	0.0191891		0.120505	0.0170257
0.18732	0.0451302		0.196559	0.01945		0.121053	0.0172391
0.188022	0.0455251		0.197372	0.0197565		0.121507	0.0172983
0.188749	0.0457775		0.198161	0.0198231		0.121992	0.0176351
0.189572	0.0463967		0.199	0.0200237		0.122524	0.0176249
0.190396	0.0469114		0.199941	0.0203866		0.123056	0.0179543
0.191122	0.0473173		0.200806	0.0205623		0.123541	0.0178806
0.191849	0.0477945		0.201594	0.0207987		0.124027	0.0181432
0.192721	0.0482427		0.202459	0.0209272		0.124559	0.0183676
0.193617	0.0491507		0.203425	0.0214719		0.125106	0.0185442
0.194368	0.0496091		0.204239	0.0215198		0.125607	0.0188911
0.195046	0.0499143		0.204976	0.021643		0.126108	0.0187351
0.19587	0.0504094		0.205739	0.0217775		0.126656	0.0191299
0.196742	0.0512631		0.206579	0.0221329		0.127235	0.0193112
0.197565	0.0519109		0.207443	0.0225818		0.12772	0.0193788
0.198316	0.0523312		0.208181	0.0225134		0.128158	0.0196809
0.199115	0.0529519		0.208944	0.0228773		0.128628	0.0196289
0.199939	0.0535097		0.209834	0.0231913		0.129144	0.0199522
0.200738	0.0542253		0.2108	0.0237424		0.129629	0.0200038
0.20144	0.054558		0.211589	0.023844		0.130099	0.0202442
0.202191	0.0549894		0.212326	0.0238361		0.130631	0.0204824
0.203039	0.0557558		0.213165	0.0242223		0.131241	0.0205661
0.203886	0.0564647		0.214106	0.0246532		0.131805	0.0209657
0.204686	0.0571461		0.214895	0.0249786		0.132243	0.0209443
0.205558	0.0577446		0.215658	0.0249352		0.132712	0.0212908
0.206478	0.0587444		0.216497	0.0253644		0.133291	0.0214493
0.207253	0.0593537		0.217387	0.0257571		0.133855	0.0216366
0.207931	0.0596557		0.218201	0.0259987		0.134356	0.0217541
0.208658	0.0601392		0.218964	0.0261647		0.134841	0.0218558
0.209457	0.0608327		0.219777	0.026336		0.135389	0.0222345
0.210232	0.0616157		0.220693	0.0270181		0.135905	0.0220429
0.210959	0.0620787		0.221558	0.0272352		0.136374	0.0223545
0.211685	0.0626227		0.222397	0.0275589		0.136828	0.0225246
0.212509	0.0633633		0.223262	0.0277476		0.137345	0.0225352
0.213405	0.0643609		0.224253	0.0285515		0.137908	0.0228372
0.21418	0.0651693		0.225143	0.0288832		0.138425	0.0229402
0.214883	0.0655866		0.225856	0.0287893		0.138925	0.023306
0.215706	0.0662365		0.226568	0.0289558		0.139489	0.0234668
0.216578	0.0671532		0.227381	0.0292315		0.140052	0.0237192
0.217377	0.0681699		0.228221	0.0299035		0.140537	0.0239612
0.218104	0.0686282		0.228958	0.0298921		0.140991	0.0241083
0.218855	0.0692803		0.229721	0.0301848		0.141461	0.0243184
0.219678	0.0701608		0.230637	0.0307839		0.142024	0.024477
0.220502	0.0709963		0.231578	0.0315097		0.142509	0.0246497
0.221252	0.0718105		0.232417	0.0317006		0.142947	0.0246314
0.222076	0.0726121		0.233205	0.0317788		0.143448	0.0248947
0.222996	0.0738543		0.234044	0.0323341		0.144027	0.0252171
0.223796	0.0746944		0.23496	0.032773		0.144591	0.0253383
0.224546	0.0748292		0.235748	0.0331137		0.145076	0.0256282
0.225394	0.0757123		0.236511	0.0331313		0.145561	0.0257879
0.226266	0.0769659		0.237325	0.0335398		0.14614	0.0261131
0.227065	0.0778977		0.238215	0.0341818		0.146672	0.0263178
0.227719	0.0782222		0.239054	0.0344993		0.147142	0.0264515
0.228397	0.0787491		0.239817	0.0348399		0.147611	0.0267253
0.229221	0.0795552		0.240631	0.0350563		0.148143	0.026809
0.23002	0.0806775		0.241598	0.0360151		0.148675	0.0271347
0.230771	0.0811407		0.242488	0.0364792		0.149161	0.0271918
0.231498	0.0815274		0.243301	0.0368077		0.149614	0.0273945
0.232345	0.0826364		0.244166	0.0370805		0.150131	0.0276295
0.233266	0.083841		0.245082	0.0378234		0.150694	0.0278618
0.234041	0.0848469		0.245895	0.0381278		0.151226	0.0281651
0.234767	0.0852291		0.246607	0.0380217		0.151758	0.0282439
0.235542	0.0860697		0.24737	0.038218		0.152322	0.028509
0.236414	0.0872364		0.248184	0.0386924		0.152885	0.0287623
0.237214	0.0881786		0.249023	0.0394611		0.153355	0.0289098
0.237964	0.0888694		0.249812	0.0397631		0.153793	0.0289981
0.238788	0.0896882		0.2506	0.040269		0.154262	0.0290527
0.23966	0.0909972		0.251541	0.0409942		0.154795	0.0294483
0.240435	0.0917145		0.252482	0.0418347		0.155295	0.0294428
0.241186	0.0923121		0.25327	0.0422355		0.155765	0.0298019
0.241985	0.0931112		0.253983	0.042063		0.156297	0.0300155
0.242857	0.0943284		0.254847	0.0425762		0.156923	0.0302974
0.243632	0.095175		0.255712	0.043331		0.157471	0.0306804
0.244383	0.095681		0.256551	0.0438099		0.157925	0.0306122
0.245182	0.0966313		0.257339	0.0441012		0.158378	0.0308578
0.246078	0.097698		0.258179	0.0446995		0.158942	0.0310559
0.246878	0.0989023		0.259094	0.0457725		0.15949	0.0311472
0.247556	0.0990353		0.259959	0.0462411		0.159975	0.0314594
0.248282	0.0993614		0.260722	0.0466583		0.160444	0.0314096
0.249082	0.100362		0.261536	0.0469989		0.160992	0.0317846
0.249881	0.101543		0.262426	0.0479183		0.161508	0.0318686
0.250632	0.102276		0.263265	0.0484951		0.162009	0.0322618
0.251358	0.103016		0.264028	0.0487454		0.162494	0.0323863
0.252182	0.104099		0.264867	0.049257		0.163026	0.0325716
0.253054	0.10541		0.265783	0.0501982		0.16359	0.0328414
0.253853	0.106517		0.266647	0.0509709		0.164091	0.0330111
0.254604	0.107242		0.26741	0.0510719		0.164576	0.0333172
0.255427	0.108145		0.268173	0.0513844		0.165108	0.0333738
0.256323	0.109539		0.269012	0.0521874		0.165687	0.0334097
0.257098	0.110573		0.269877	0.0530882		0.166172	0.0336226
0.257801	0.111254		0.270615	0.0534367		0.166626	0.0338196
0.2586	0.112125		0.271428	0.0539965		0.167127	0.034176
0.259448	0.11354		0.272369	0.0552643		0.167675	0.0341816
0.260247	0.11467		0.273285	0.0563948		0.16816	0.0346191
0.260998	0.115441		0.274099	0.0567557		0.168614	0.034553
0.261773	0.116373		0.274862	0.0568474		0.16913	0.0347693
0.262621	0.117682		0.275701	0.0575724		0.169709	0.0351425
0.263444	0.118923		0.276642	0.0587575		0.170257	0.0353898
0.264195	0.11976		0.277481	0.0592774		0.170711	0.0358059
0.265019	0.120925		0.278244	0.0594141		0.17118	0.0358341
0.265915	0.12245		0.279058	0.0600857		0.171744	0.0362374
0.266714	0.123708		0.279948	0.0613371		0.172291	0.0365739
0.267392	0.124257		0.280762	0.0621963		0.172776	0.0368443
0.268095	0.124734		0.281525	0.0625272		0.173262	0.0369993
0.268845	0.125691		0.282313	0.0630332		0.173809	0.0370877
0.269645	0.12707		0.283203	0.0642704		0.174326	0.037195
0.270395	0.128166		0.284093	0.0655893		0.174811	0.0373895
0.271195	0.129224		0.284932	0.0661546		0.17528	0.0376573
0.272115	0.13106		0.285848	0.0672722		0.175797	0.0379205
0.27306	0.133201		0.286814	0.0687135		0.176579	0.0380745
0.273811	0.133928		0.287628	0.0693585		0.176877	0.0380577
0.274489	0.134428		0.288289	0.0686558		0.177299	0.0379987
0.275264	0.135335		0.289027	0.0691919		0.177894	0.0384754
0.276136	0.13715		0.289866	0.0702802		0.178551	0.0387318
0.276935	0.138521		0.290731	0.071736		0.179036	0.038912
0.277686	0.139051		0.291468	0.0721972		0.179459	0.0391262
0.278509	0.140413		0.292257	0.0727243		0.179913	0.0390396
0.279333	0.141878		0.293147	0.0741773		0.180445	0.0396343
0.280084	0.14316		0.294139	0.076399		0.180946	0.0397632
0.28081	0.143794		0.294952	0.0772017		0.1814	0.0400349
0.281561	0.144951		0.295715	0.0773833		0.1819	0.0404324
0.282457	0.146727		0.296555	0.0782137		0.182495	0.0406521
0.283305	0.14871		0.297445	0.080015		0.183059	0.0410948
0.28408	0.150019		0.298258	0.0807977		0.183544	0.0409365
0.284903	0.151108		0.298996	0.0810728		0.184044	0.0411402
0.285751	0.152923		0.29981	0.0819677		0.184608	0.0411888
0.286526	0.154315		0.300674	0.0833099		0.185124	0.0415313
0.287229	0.154781		0.301488	0.08449		0.185594	0.0417111
0.287931	0.155593		0.302302	0.0852013		0.186063	0.0417561
0.28873	0.157054		0.303141	0.0865473		0.186595	0.0421615
0.289578	0.15881		0.304082	0.0884579		0.187143	0.0423053
0.29028	0.159999		0.304972	0.089624		0.187628	0.0425525
0.291031	0.161083		0.305761	0.0900037		0.188113	0.042794
0.291927	0.163088		0.3066	0.0909513		0.188646	0.0431847
0.292848	0.165535		0.307566	0.0930385		0.18924	0.0436176
0.293623	0.166886		0.30838	0.0939829		0.189741	0.0436054
0.294349	0.167753		0.309092	0.0939113		0.190242	0.0435697
0.295173	0.169357		0.30983	0.0942389		0.19079	0.0437326
0.296045	0.171754		0.310694	0.0956445		0.191353	0.044204
0.296771	0.173004		0.311559	0.0975783		0.191823	0.0443881
0.297498	0.174047		0.312322	0.0981814		0.192261	0.0442516
0.298273	0.17565		0.313085	0.0988394		0.19273	0.0445906
0.299121	0.177882		0.314	0.100621		0.193262	0.0447174
0.29992	0.179908		0.314967	0.103376		0.193763	0.0451678
0.300647	0.181146		0.315781	0.104356		0.194233	0.0453949
0.301397	0.182476		0.316518	0.10425		0.194765	0.0457115
0.302221	0.184639		0.317332	0.105161		0.195359	0.0462879
0.303044	0.186902		0.318222	0.107659		0.195923	0.045927
0.303844	0.188802		0.319061	0.10879		0.196377	0.0464727
0.304691	0.190878		0.319875	0.109976		0.196846	0.0466374
0.305636	0.194015		0.320714	0.111169		0.19741	0.0470944
0.306411	0.19626		0.321655	0.113733		0.197926	0.0472511
0.307089	0.197089		0.322469	0.114712		0.198396	0.0474323
0.307792	0.198354		0.323207	0.114767		0.198865	0.04771
0.308591	0.200604		0.32402	0.11571		0.199413	0.0479645
0.309414	0.203247		0.32491	0.117084		0.199961	0.0483998
0.310117	0.204854		0.325801	0.119204		0.200446	0.0483986
0.310892	0.206665		0.326589	0.120224		0.200931	0.0486338
0.311764	0.209486		0.327479	0.122056		0.201432	0.0489564
0.312684	0.212846		0.328445	0.125472		0.202011	0.0491765
0.313459	0.214952		0.329259	0.126555		0.202527	0.049591
0.314162	0.216173		0.329971	0.126085		0.203028	0.0497651
0.314937	0.218429		0.330709	0.126602		0.203576	0.0502037
0.315833	0.22163		0.331523	0.128294		0.204139	0.0502849
0.316608	0.223983		0.332387	0.130731		0.20464	0.0504519
0.31731	0.225657		0.33315	0.131618		0.205094	0.0508053
0.318109	0.227904		0.333913	0.132364		0.205579	0.0507918
0.318957	0.23108		0.334803	0.134489		0.206127	0.0513313
0.319732	0.233644		0.335744	0.137688		0.206612	0.0514422
0.320483	0.235798		0.336533	0.139072		0.207066	0.0514967
0.321258	0.238207		0.337321	0.139595		0.207566	0.0517013
0.322154	0.241313		0.338211	0.142126		0.208146	0.0512753
0.322978	0.244722		0.339127	0.145409		0.208678	0.0518439
0.323729	0.246779		0.33994	0.146651		0.209147	0.0519476
0.324552	0.249437		0.340703	0.146818		0.209617	0.0521858
0.325472	0.253378		0.341517	0.148564		0.210196	0.0524974
0.326272	0.25658		0.342407	0.152028		0.210759	0.0531245
0.326974	0.258213		0.343246	0.15414		0.21126	0.0535596
0.327676	0.260101		0.344035	0.155327		0.211761	0.0536894
0.328524	0.263144		0.344823	0.156551		0.212293	0.0541219
0.329323	0.266368		0.345739	0.159832		0.212825	0.0542678
0.330002	0.268326		0.346603	0.162353		0.21331	0.0546947
0.330728	0.270322		0.347392	0.16334		0.213764	0.0546951
0.331552	0.273535		0.348231	0.165372		0.21428	0.0548338
0.332472	0.275937		0.349172	0.169084		0.214828	0.0552004
0.333247	0.279847		0.350037	0.172117		0.215345	0.0552393
0.333949	0.282056		0.350774	0.172621		0.215861	0.0555909
0.334773	0.285248		0.351512	0.17307		0.21644	0.0558313
0.335669	0.28982		0.352325	0.175253		0.217019	0.0560707
0.336444	0.293387		0.353139	0.178359		0.217489	0.056294
0.337195	0.295806		0.353902	0.179157		0.217927	0.0564565
0.33797	0.298729		0.354716	0.180962		0.218412	0.0568173
0.338818	0.303119		0.355657	0.185638		0.218928	0.0570834
0.339593	0.306683		0.356674	0.19167		0.219492	0.0573021
0.340319	0.308518		0.357488	0.193312		0.219852	0.0573296
0.34107	0.311529		0.3582	0.192688		0.220321	0.0575185
0.341918	0.315468		0.359039	0.195141		0.220916	0.0580177
0.342741	0.319027		0.359955	0.19975		0.221511	0.057781
0.343492	0.322296		0.360794	0.202472		0.22198	0.0579323
0.344364	0.325707		0.361582	0.20333		0.222481	0.0582554
0.345309	0.330665		0.362422	0.20573		0.223029	0.0587446
0.346132	0.334358		0.363286	0.210004		0.223576	0.0592669
0.34681	0.335927		0.3641	0.211659		0.224062	0.0594295
0.347513	0.337128		0.364838	0.212876		0.224531	0.0596921
0.348288	0.340087		0.365651	0.214665		0.225063	0.0599137
0.349087	0.343512		0.366542	0.218645		0.22558	0.0603732
0.349814	0.345715		0.367432	0.223373		0.22608	0.0606718
0.350516	0.347806		0.36822	0.225197		0.226566	0.0608842
0.351364	0.350846		0.369085	0.228369		0.227113	0.0613563
0.352308	0.355652		0.370026	0.233649		0.227692	0.0616529
0.353108	0.358514		0.370865	0.237852		0.228193	0.0612244
0.353834	0.360413		0.371602	0.237661		0.228694	0.0617267
0.354658	0.363389		0.372365	0.239001		0.229289	0.0621974
0.35553	0.367524		0.37323	0.243707		0.229852	0.0628305
0.356305	0.370416		0.374095	0.248786		0.230306	0.062857
0.357031	0.372567		0.374832	0.249711		0.230729	0.0630453
0.357807	0.375568		0.375595	0.251071		0.231198	0.0632159
0.358654	0.379413		0.376485	0.255882		0.231715	0.0635165
0.359453	0.382761		0.377426	0.25621		0.2322	0.0638714
0.36018	0.385027		0.37824	0.260733		0.232669	0.0639939
0.360955	0.387179		0.379003	0.263013		0.233186	0.0642667
0.361851	0.391149		0.379868	0.267676		0.233765	0.0637539
0.362699	0.394844		0.380809	0.2751		0.234328	0.064492
0.363474	0.3972		0.381622	0.277967		0.234813	0.0648471
0.364273	0.399591		0.38236	0.279634		0.235283	0.0651683
0.365169	0.403447		0.383199	0.282166		0.23583	0.0656226
0.365945	0.406427		0.384064	0.288594		0.236378	0.0659241
0.366623	0.407599		0.384903	0.29293		0.236879	0.0662702
0.367325	0.409121		0.385666	0.295531		0.23738	0.066505
0.368149	0.412064		0.386429	0.29747		0.237928	0.0667568
0.368924	0.41509		0.387344	0.302989		0.238475	0.0671956
0.369674	0.417109		0.388209	0.309078		0.238945	0.0671686
0.370425	0.419291		0.388997	0.311838		0.239414	0.0675338
0.371297	0.422951		0.389888	0.316056		0.239946	0.0677122
0.372193	0.427382		0.390854	0.323329		0.24051	0.0682949
0.372968	0.430116		0.391693	0.328701		0.241011	0.0686969
0.373647	0.431441		0.392405	0.328726		0.241511	0.0687626
0.374446	0.433704		0.393143	0.329139		0.242059	0.0692465
0.375318	0.436264		0.393982	0.333783		0.242638	0.0686844
0.376117	0.436843		0.394847	0.340359		0.243108	0.0690828
0.376844	0.43711		0.395635	0.343564		0.243546	0.0692877
0.377643	0.437292		0.396449	0.345971		0.244015	0.0696564
0.378515	0.440091		0.397415	0.348405		0.244548	0.0702821
0.379314	0.441483		0.398356	0.350995		0.245048	0.0706544
0.380065	0.443614		0.399145	0.351683		0.245518	0.0709719
0.38084	0.444954		0.399857	0.351717		0.246019	0.0712217
0.381688	0.446626		0.400238	0.350751		0.246582	0.0716594
0.382487	0.447012					0.247145	0.0720674
0.383238	0.447767					0.247615	0.0722867
0.384037	0.447883					0.248116	0.0726763
0.384909	0.448985					0.248695	0.072943
0.385733	0.449527					0.249243	0.0734782
0.386435	0.44999					0.249712	0.073602
0.387186	0.45126					0.250197	0.0737779
0.387985	0.452					0.250729	0.0742369
0.388784	0.452899					0.251261	0.0745121
0.389487	0.452596					0.251762	0.074986
0.390237	0.454108					0.252232	0.0749891
0.391085	0.455678					0.252748	0.0754054
0.392006	0.457093					0.253312	0.0757986
0.392732	0.457391					0.253812	0.0754589
0.393435	0.458288					0.254313	0.0751692
0.394258	0.460499					0.254861	0.0755874
0.395178	0.462188					0.25544	0.0761515
0.395978	0.462253					0.255925	0.0763826
0.396729	0.462227					0.256363	0.0765718
0.397552	0.462204					0.256833	0.0768904
0.3984	0.462706					0.257334	0.0770829
0.399175	0.463204					0.257834	0.0776033
0.399877	0.463168					0.258304	0.0777973
0.400265	0.46301					0.258836	0.0784108
						0.259462	0.0789085
						0.260025	0.079551
						0.260479	0.0797629
						0.260933	0.0798329
						0.261481	0.0802786
						0.262013	0.0806987
						0.262514	0.0810821
						0.26303	0.0811624
						0.263578	0.0814135
						0.264094	0.0820206
						0.26458	0.0819022
						0.265049	0.0808945
						0.26555	0.081333
						0.266113	0.0820071
						0.266645	0.0826589
						0.267146	0.0829337
						0.267694	0.0835775
						0.268257	0.0840749
						0.268743	0.0844822
						0.269196	0.0847231
						0.269681	0.0849433
						0.270229	0.0855161
						0.270714	0.0858074
						0.271153	0.0859319
						0.271669	0.086155
						0.272248	0.0866747
						0.272812	0.0872221
						0.273297	0.0874725
						0.273797	0.0876424
						0.274361	0.087999
						0.274893	0.0885328
						0.275362	0.0886093
						0.275816	0.0887493
						0.276348	0.0892544
						0.276865	0.0895828
						0.277366	0.090045
						0.277835	0.0901634
						0.278336	0.0904887
						0.278915	0.0910191
						0.279431	0.0912685
						0.279948	0.0914773
						0.280527	0.0917899
						0.281106	0.0904018
						0.281591	0.0912226
						0.282014	0.0914119
						0.282483	0.0917737
						0.283015	0.0925231
						0.2835	0.0932136
						0.28397	0.0934345
						0.284502	0.0939378
						0.285097	0.0944455
						0.28566	0.0948824
						0.286114	0.0951029
						0.286568	0.0950646
						0.287116	0.0954451
						0.287679	0.09591
						0.288164	0.0962218
						0.288649	0.0965255
						0.289197	0.0969351
						0.289729	0.0975759
						0.29023	0.0977687
						0.2907	0.0982203
						0.291216	0.0986193
						0.291779	0.0991937
						0.292264	0.0995512
						0.29275	0.0998003
						0.293313	0.100352
						0.293892	0.100881
						0.294377	0.101175
						0.294847	0.101275
						0.295348	0.101545
						0.295911	0.102166
						0.29638	0.102166
						0.296834	0.10252
						0.297319	0.102752
						0.297899	0.103386
						0.298446	0.104055
						0.298916	0.104339
						0.299385	0.104614
						0.299949	0.105047
						0.300481	0.10568
						0.300966	0.105815
						0.301451	0.106096
						0.301983	0.106628
						0.302531	0.106919
						0.303016	0.10733
						0.303486	0.107227
						0.304002	0.107558
						0.30455	0.107943
						0.305066	0.108299
						0.305583	0.108696
						0.306177	0.109096
						0.306772	0.109982
						0.307242	0.110156
						0.307664	0.110192
						0.308134	0.110393
						0.308666	0.110754
						0.309167	0.111308
						0.30962	0.111226
						0.310121	0.111732
						0.310716	0.11238
						0.311264	0.112838
						0.311733	0.113119
						0.312218	0.113213
						0.312782	0.113822
						0.313329	0.11436
						0.313799	0.114765
						0.314284	0.114914
						0.314816	0.11554
						0.315348	0.116087
						0.315833	0.116421
						0.316319	0.116816
						0.316882	0.117107
						0.317461	0.117971
						0.317962	0.118206
						0.318463	0.118412
						0.31901	0.118851
						0.319558	0.119278
						0.320043	0.119664
						0.320466	0.11961
						0.320951	0.119894
						0.321483	0.120433
						0.321968	0.120773
						0.322453	0.121136
						0.32297	0.121332
						0.323565	0.12215
						0.324112	0.122602
						0.324566	0.122788
						0.325036	0.123005
						0.325583	0.123343
						0.326116	0.123985
						0.326585	0.124148
						0.327086	0.124428
						0.327634	0.124754
						0.328181	0.125349
						0.328682	0.125657
						0.329167	0.125696
						0.329684	0.126243
						0.330232	0.12682
						0.330732	0.127317
						0.331233	0.127583
						0.331781	0.128063
						0.33236	0.129056
						0.332845	0.129119
						0.333299	0.129385
						0.333784	0.129575
						0.334316	0.130031
						0.334817	0.13045
						0.335271	0.130549
						0.335772	0.130894
						0.336351	0.13141
						0.336898	0.132137
						0.337368	0.132222
						0.337837	0.132421
						0.338401	0.133014
						0.338964	0.13366
						0.339449	0.134207
						0.33995	0.134301
						0.340482	0.134905
						0.34103	0.135388
						0.341515	0.135627
						0.341969	0.135841
						0.342501	0.136006
						0.343049	0.136716
						0.343565	0.136953
						0.344097	0.137418
						0.344676	0.137964
						0.34524	0.138537
						0.345694	0.138785
						0.346132	0.138696
						0.346601	0.139021
						0.347134	0.139697
						0.347619	0.140035
						0.348073	0.140316
						0.348573	0.140524
						0.349152	0.141422
						0.349716	0.142139
						0.350201	0.142514
						0.350686	0.142619
						0.351234	0.143013
						0.351782	0.143843
						0.352267	0.143877
						0.352721	0.144142
						0.353221	0.144388
						0.353754	0.144978
						0.35427	0.14537
						0.354771	0.145717
						0.355319	0.146419
						0.355882	0.1471
						0.356398	0.147587
						0.356899	0.147714
						0.357447	0.148129
						0.357995	0.148794
						0.358464	0.148825
						0.358902	0.148768
						0.359372	0.148833
						0.35992	0.149322
						0.36042	0.149655
						0.36089	0.149814
						0.361406	0.150355
						0.36197	0.150912
						0.362564	0.15191
						0.36305	0.15214
						0.363503	0.152488
						0.364051	0.152982
						0.364583	0.153673
						0.365068	0.153915
						0.365569	0.154188
						0.366133	0.154702
						0.366665	0.155096
						0.367134	0.155327
						0.367604	0.155331
						0.368136	0.155727
						0.368684	0.156349
						0.3692	0.156759
						0.369717	0.157178
						0.37028	0.15769
						0.370859	0.158655
						0.371328	0.1588
						0.371767	0.158838
						0.372252	0.159016
						0.372768	0.159438
						0.373253	0.159972
						0.373723	0.16019
						0.374224	0.160561
						0.374787	0.161154
						0.375335	0.161614
						0.37582	0.16195
						0.376321	0.162092
						0.3769	0.162645
						0.377448	0.163287
						0.377917	0.16361
						0.378402	0.163849
						0.37895	0.164499
						0.379467	0.165227
						0.379952	0.165316
						0.380421	0.165605
						0.380938	0.165766
						0.381501	0.16655
						0.382002	0.166889
						0.382503	0.166934
						0.38305	0.167683
						0.383645	0.168235
						0.38413	0.168752
						0.384584	0.168667
						0.385054	0.168885
						0.385554	0.169501
						0.386055	0.170052
						0.386525	0.170425
						0.387041	0.17084
						0.387652	0.171893
						0.388215	0.172628
						0.388684	0.172653
						0.389154	0.172736
						0.389717	0.173262
						0.390265	0.174093
						0.39075	0.174159
						0.391251	0.17463
						0.391783	0.174981
						0.392315	0.175664
						0.392785	0.175908
						0.393254	0.175947
						0.393771	0.176438
						0.394318	0.176815
						0.394835	0.177479
						0.395336	0.177903
						0.395899	0.178411
						0.396462	0.179258
						0.396932	0.179385
						0.397386	0.179532
						0.397887	0.179647
						0.398434	0.180426
						0.39892	0.180705
						0.399373	0.180788
						0.39989	0.181199
						0.400234	0.181496

## Sheet: Fig. 1j
SpinMed			Hollow			Nature nerve			Decellularized nerve
Tensil Strain (%)	Stress (MPa)		Tensil Strain (%)	Stress (MPa)		Tensil Strain (%)	Stress (MPa)		Tensil Strain (%)	Stress (MPa)
0.00292097	0.0637196		0.00367906	-0.00559486		0.0022316	0.00628384		0.0030009	0.00136971
0.00650315	0.145544		0.00793457	0.0444199		0.00606537	0.0499065		0.00735813	0.00896778
0.0114732	0.418928		0.013894	0.245483		0.0103823	0.148658		0.0115967	0.00718109
0.0152879	0.630769		0.0183784	0.450128		0.0137202	0.229854		0.0174798	0.00282063
0.018979	0.776449		0.022761	0.620577		0.01695	0.298735		0.0217777	0.00641991
0.0238473	0.918812		0.028517	0.81126		0.0212351	0.394259		0.0260501	0.00862056
0.0275312	1.04975		0.0327979	0.9364		0.0244331	0.473878		0.0317976	0.0109807
0.0312079	1.19054		0.037028	1.05021		0.0276248	0.560057		0.0360701	0.0127178
0.0360107	1.35365		0.0427161	1.1778		0.03184	0.682367		0.0402239	0.0149177
0.0396511	1.46488		0.0468784	1.26725		0.0350316	0.781141		0.0458696	0.0185979
0.0432623	1.56944		0.0511339	1.33942		0.0381406	0.88731		0.0500658	0.0210226
0.0480071	1.69574		0.0567542	1.43557		0.0423241	1.03731		0.0542026	0.0240906
0.0516619	1.776		0.0608487	1.49287		0.0454966	1.15764		0.0598568	0.0278935
0.0552586	1.84396		0.0650024	1.55122		0.048612	1.28233		0.0640954	0.0315297
0.0599888	1.94655		0.0706482	1.6202		0.0527827	1.45833		0.0682407	0.0350922
0.0636073	2.0302		0.0748698	1.67067		0.0559807	1.59132		0.0738695	0.0406737
0.0672331	2.11224		0.0790405	1.7144		0.0590833	1.72821		0.0780487	0.0445197
0.0719416	2.22409		0.08461	1.7732		0.063235	1.90925		0.0822364	0.0500497
0.0755528	2.31041		0.0887807	1.80897		0.0664012	2.04687		0.0878398	0.0566363
0.0791641	2.40287		0.0929599	1.84199		0.0695419	2.18939		0.0920359	0.0632891
0.083887	2.53111		0.0985633	1.87262		0.0736809	2.38085		0.0961643	0.0692002
0.0874765	2.63688		0.102692	1.90924		0.0768216	2.5337		0.10181	0.0797695
0.0910514	2.74493		0.106879	1.96453		0.0799497	2.69172		0.105981	0.0872679
0.0957671	2.89984		0.112457	2.04905		0.0840632	2.90614		0.110109	0.0972019
0.0993783	3.0235		0.116577	2.07062		0.0872485	3.0709		0.115704	0.110578
0.102931	3.16112		0.120799	2.21227		0.0903575	3.24988		0.119858	0.122013
0.107654	3.35075		0.126411	2.5207		0.0944964	3.49767		0.123995	0.134906
0.111273	3.50733		0.130556	2.81521		0.0976562	3.6945		0.12959	0.153653
0.114833	3.66865		0.134684	3.15458		0.100753	3.9045		0.133786	0.170119
0.119549	3.90663		0.140313	3.59281		0.104904	4.1971		0.137931	0.187366
0.123153	4.0931		0.144467	3.92413		0.108128	4.42603		0.143509	0.214907
0.126713	4.29575		0.148646	4.25084		0.11123	4.66534		0.147612	0.23616
0.131436	4.59524		0.154232	4.67567		0.11535	4.99387		0.151833	0.261138
0.135077	4.84093		0.158378	4.98451		0.118523	5.25876		0.157411	0.297022
0.138673	5.08784		0.162548	5.29174		0.121676	5.5436		0.161565	0.327538
0.143396	5.42671		0.168109	5.68734		0.125834	5.93151		0.165702	0.359845
0.147	5.69236		0.172246	5.98591		0.128988	6.23499		0.171263	0.408828
0.150561	5.96866		0.176426	6.27375		0.132116	6.54955		0.175451	0.448584
0.155305	6.33		0.182003	6.64574		0.136236	6.98767		0.179596	0.49119
0.158931	6.60258		0.186115	6.91285		0.139414	7.33485		0.185199	0.552302
0.162513	6.87627		0.190328	7.17707		0.142523	7.70084		0.189345	0.60139
0.167229	7.24248		0.195923	7.51249		0.146643	8.19007		0.193464	0.654457
0.170855	7.52066		0.200017	7.76005		0.149829	8.56437		0.199042	0.730882
0.174386	7.80042		0.204188	7.99569		0.15295	8.95711		0.203264	0.793712
0.179116	8.16143		0.2098	8.29244		0.157045	9.48698		0.207426	0.858163
0.182728	8.42495		0.213962	8.49807		0.160249	9.89452		0.212987	0.952144
0.18631	8.68325		0.218133	8.68609		0.163345	10.324		0.217099	1.02633
0.191018	9.01634		0.223728	8.91572		0.167459	10.8959		0.22132	1.10544
0.19463	9.27103		0.227831	9.08549		0.170625	11.3286		0.226873	1.21747
0.198241	9.52511		0.231993	9.23866		0.173779	11.7764		0.231052	1.30549
0.202978	9.853		0.237588	9.43239		0.17793	12.3758		0.235146	1.39629
0.206539	10.0835		0.241742	9.5753		0.181077	12.8305		0.240741	1.52368
0.210164	10.3071		0.245878	9.70595		0.184193	13.2909		0.244929	1.6243
0.214887	10.5885		0.251456	9.87399		0.188332	13.9039		0.249032	1.72996
0.218477	10.8019		0.255542	10.0207		0.191498	14.3608		0.254618	1.87934
0.222037	11.0083		0.259789	10.1634		0.194626	14.8247		0.258806	1.99721
0.226775	11.2789		0.265367	10.328		0.198758	15.4452		0.262926	2.12019
0.230408	11.4736		0.269504	10.4463		0.201931	15.9159		0.268495	2.28684
0.233968	11.6658		0.273624	10.5533		0.20504	16.3925		0.2727	2.41565
0.238669	11.9091		0.279193	10.688		0.209173	16.9599		0.276828	2.54838
0.242281	12.0978		0.283364	10.7832		0.212377	17.3731		0.282381	2.73623
0.245855	12.283		0.287518	10.8761		0.215492	17.842		0.286518	2.88029
0.250564	12.5145		0.293104	10.9805		0.219612	18.464		0.290714	3.02516
0.254219	12.6775		0.297241	11.0592		0.222772	18.9237		0.296292	3.22308
0.257794	12.8396		0.301446	11.1249		0.225906	19.3723		0.300471	3.38092
0.262531	13.0477		0.306956	11.2066		0.230045	19.9653		0.304574	3.54825
0.266113	13.2037		0.311093	11.2697		0.233199	20.4268		0.310169	3.78327
0.26971	13.3539		0.315289	11.3355		0.236308	20.881		0.314314	3.96641
0.274448	13.5407		0.320875	11.4016		0.24044	21.449		0.318468	4.15073
0.278051	13.6703		0.325012	11.4485		0.243581	21.8316		0.32408	4.40699
0.281634	13.7992		0.329242	11.4882		0.246684	22.2126		0.32825	4.60684
0.286342	13.9623		0.334846	11.5401		0.250848	22.7685		0.332379	4.8079
0.289982	14.0835		0.338932	11.5746		0.254014	23.1974		0.33794	5.08701
0.293528	14.1995		0.343094	11.6053		0.257123	23.6226		0.342153	5.3056
0.298244	14.3391		0.34868	11.6332		0.261256	24.1509		0.346298	5.52965
0.30187	14.441		0.352834	11.6512		0.264422	24.5055		0.351868	5.83841
0.30543	14.539		0.357005	11.6609		0.267537	24.6908		0.355996	6.07503
0.310131	14.6596		0.362549	11.6697		0.271664	24.6174		0.360082	6.30507
0.313764	14.7494		0.366677	11.6742		0.274843	24.8724		0.365711	6.61187
0.317361	14.8407		0.370848	11.6698		0.277977	25.2336		0.36989	6.87397
0.322091	14.9423		0.376417	11.651		0.282135	25.4755		0.374027	7.13769
0.325688	15.0191		0.380588	11.6343		0.285276	25.5761		0.379605	7.49062
0.329248	15.0894		0.384759	11.6121		0.288385	25.1393		0.383742	7.76604
0.333993	15.1734		0.390345	11.578		0.292517	24.8143		0.38787	8.04909
0.337619	15.2364		0.394423	11.5564		0.295709	25.1732		0.393473	8.44291
0.341136	15.3001		0.398636	11.5258		0.298812	25.5423		0.397619	8.7471
0.345873	15.3667		0.404231	11.4734		0.302931	25.8948		0.401764	9.05032
0.349492	15.4155		0.408359	11.4242		0.306123	26.119		0.407342	9.46443
0.353067	15.4552		0.412513	11.3675		0.309181	26.0139		0.41158	9.78009
0.357753	15.5039		0.418082	11.2629		0.313327	25.8959		0.4157	10.0977
0.361357	15.5374		0.422236	11.1562		0.316525	26.1684		0.42127	10.5373
0.364925	15.5731		0.426398	10.9949		0.319608	26.4755		0.42544	10.8701
0.369633	15.596		0.431968	10.7355		0.323766	26.8537		0.42962	11.1985
0.373252	15.606		0.436105	10.6219		0.326907	27.1511		0.435215	11.6472
0.376849	15.6012		0.440301	10.6047		0.330035	27.4407		0.439394	11.9882
0.381564	15.5639		0.445879	10.6188		0.334187	27.4882		0.443505	12.3303
0.385139	15.4841		0.450016	10.6344		0.337365	19.8025		0.449066	12.7987
0.388736	15.3239		0.454169	10.6359		0.340468	10.6304		0.453228	13.1549
0.393452	15.0153		0.459747	10.6261		0.344594	11.024		0.457391	13.4994
0.397092	14.8222		0.463867	10.6146		0.34778	12.1024		0.462969	13.957
0.400652	14.6959		0.468106	10.6056		0.350908	11.7721		0.467122	14.2986
0.405353	14.5892		0.473701	10.592		0.355021	11.7822		0.471242	14.6338
0.408994	14.5379		0.477821	10.5902		0.358206	11.9307		0.476795	15.0956
0.412547	14.4952		0.481957	10.5833		0.36129	11.8482		0.480999	15.4408
0.417248	14.4188		0.487561	10.5682		0.365423	10.4608		0.485119	15.7774
0.420859	14.3628		0.491715	10.5585		0.368627	9.45173		0.490723	16.2391
0.424463	14.3212		0.495894	10.5479		0.371704	9.31031		0.494902	16.5881
0.429172	14.2763		0.50148	10.5314		0.375837	9.29005		0.499022	16.9306
0.432768	14.2502		0.505608	10.5231		0.379003	9.04277		0.504642	17.373
0.436365	14.2212		0.509779	10.5074		0.38215	8.71128		0.508787	17.6741
0.441066	14.1685		0.515391	10.4781		0.387332	7.5612		0.512933	17.9657
0.44467	14.1252		0.519502	10.4612					0.518519	18.361
0.44826	14.0887		0.523673	10.4431					0.52269	18.6156
0.45299	14.0466		0.529276	10.4254					0.526844	18.8714
0.456594	14.0245		0.533363	10.4178					0.532422	19.2292
0.460169	13.9964		0.537576	10.4101					0.536601	19.4857
0.464906	13.9452		0.543213	10.3896					0.540712	19.7066
0.468518	13.9021		0.547307	10.3836					0.546282	19.9207
0.472114	13.8695		0.55147	10.3726					0.550512	20.0371
0.476852	13.8307		0.557056	10.3648					0.55464	20.1356
0.480441	13.8073		0.56121	10.3637					0.560201	20.2806
0.484009	13.7812		0.565364	10.3637					0.56438	20.3694
0.488717	13.7457		0.570958	10.3491					0.568542	20.3927
0.492343	13.7165		0.575061	10.338					0.574112	20.4398
0.495918	13.6953		0.579207	10.3103					0.578266	20.5202
0.500634	13.6724		0.584768	10.2436					0.582403	20.5761
0.504194	13.6681		0.58893	10.1756					0.587955	20.5647
0.507783	13.6649		0.593109	10.1079					0.592117	20.5695
0.512536	13.6621		0.598679	10.0451					0.596263	20.6041
0.516154	13.6595		0.602773	10.0401					0.601849	20.6418
0.5197	13.6579		0.607003	10.0432					0.606011	20.6227
0.524423	13.6463		0.612598	10.0499					0.610148	20.5033
0.528027	13.6365		0.616684	10.0549					0.615684	20.3962
0.531623	13.6217		0.620829	10.0563					0.61988	20.3814
0.536346	13.5944		0.626424	10.0487					0.624034	20.3291
0.53995	13.576		0.63062	10.0462					0.629637	19.975
0.543518	13.5637		0.6348	10.043					0.633799	19.5577
0.548234	13.555		0.640335	10.036					0.637962	19.2213
0.551838	13.5578		0.644463	10.0359					0.643548	18.7759
0.555434	13.5641		0.648617	10.0338					0.64771	18.5237
0.56015	13.5601		0.654204	10.0265					0.651864	18.3413
0.563754	13.5579		0.658349	10.0241					0.657425	18.1062
0.567344	13.5509		0.662537	10.0277					0.661647	17.9322
0.572096	13.5437		0.668106	10.0336					0.665733	17.8076
0.5757	13.5443		0.672184	10.0416					0.671302	17.7193
0.579238	13.5456		0.676431	10.0441					0.675447	17.6628
0.583968	13.5374		0.682009	10.0416					0.679567	17.598
0.58758	13.5377		0.686137	10.0364					0.685154	17.4799
0.591176	13.5395		0.690316	10.0366					0.689367	17.37
0.59587	13.5405		0.695928	10.0367					0.693495	17.253
0.599474	13.5391		0.700048	10.0407					0.699056	17.0344
0.603035	13.5441		0.704202	10.0303					0.703269	16.7611
0.607729	13.5422		0.709788	10.0086					0.707431	16.3802
0.611383	13.5457		0.713925	9.99154					0.713009	15.8311
0.614958	13.5446		0.718155	9.97725					0.717172	15.3615
0.619667	13.5401		0.723707	9.95179					0.721291	14.9234
0.623242	13.539		0.727819	9.94175					0.726878	14.4576
0.626838	13.5444		0.731981	9.93158					0.731015	14.1015
0.631598	13.5434		0.737584	9.9333					0.735152	13.7144
0.635202	13.5476		0.741696	9.94062					0.74073	13.1302
0.638762	13.55		0.745917	9.94998					0.744909	12.6925
0.643478	13.5493		0.751478	9.95967					0.749054	12.3006
0.647103	13.5494		0.75559	9.97292					0.754607	11.8352
0.650664	13.5489		0.759727	9.98					0.75882	11.4883
0.655372	13.5361		0.765347	9.98133					0.762965	11.1415
0.658991	13.5277		0.769475	9.98054					0.768534	10.7036
0.662566	13.5203		0.773663	9.97979					0.772697	10.3646
0.667274	13.5081		0.779224	9.97422					0.77685	10.0112
0.670914	13.5041		0.783361	9.97426					0.782428	9.54284
0.674497	13.506		0.787523	9.97074					0.786574	9.18285
0.679227	13.5017		0.793118	9.9588					0.790719	8.80839
0.682802	13.4963		0.797246	9.95231					0.796305	8.29082
0.686399	13.4911		0.801443	9.94395					0.800459	7.91474
0.691121	13.4807		0.80702	9.93206					0.804587	7.54753
0.694747	13.4728		0.811115	9.92406					0.810148	7.05974
0.698279	13.4615		0.81532	9.91433					0.814328	6.67475
0.702972	13.4395		0.820948	9.89661					0.818465	6.29623
0.70662	13.4193		0.825043	9.8912					0.822754	5.96932
0.710188	13.4064		0.829205	9.87915
0.714896	13.4101		0.834817	9.87596
0.718493	13.4189		0.838971	9.8725
0.722046	13.4137		0.843116	9.86794
0.726776	13.3983		0.848702	9.85364
0.730416	13.3883		0.852839	9.85138
0.734013	13.3845		0.857018	9.84549
0.738707	13.377		0.862605	9.84642
0.742282	13.3822		0.866708	9.84897
0.745879	13.3873		0.87087	9.84988
0.750631	13.3914		0.87649	9.84426
0.754249	13.3925		0.880593	9.84854
0.75781	13.4023		0.884781	9.84923
0.762518	13.4016		0.890359	9.85029
0.766137	13.4109		0.89447	9.85605
0.769697	13.4315		0.898616	9.86421
0.774413	13.4417		0.904219	9.87017
0.778017	13.4307		0.908373	9.88031
0.781621	13.4188		0.912586	9.89232
0.786307	13.4029		0.918147	9.90721
0.789926	13.3996		0.922267	9.91464
0.793501	13.4007		0.926429	9.91455
0.79818	13.3979		0.932041	9.90269
0.801799	13.3946		0.936161	9.8986
0.80541	13.3923		0.940323	9.89654
0.810126	13.3896		0.945926	9.89856
0.813744	13.3919		0.950021	9.9075
0.817304	13.4009		0.954242	9.91108
0.822042	13.4048		0.959829	9.91194
0.825639	13.4049		0.963966	9.91419
0.829221	13.4016		0.968111	9.91663
0.833965	13.3988		0.973604	9.90649
0.837555	13.4032		0.977834	9.90451
0.841123	13.4087		0.982022	9.90344
0.845838	13.4019		0.987566	9.86702
0.849471	13.3997		0.991737	9.81847
0.853054	13.396		0.995924	9.79094
0.857762	13.4063		1.00145	9.7854
0.861366	13.4272		1.00557	9.80276
0.864926	13.456		1.00976	9.81644
0.869671	13.4753		1.01535	9.82199
0.873268	13.4829		1.01945	9.82195
0.87685	13.4837		1.02367	9.82834
0.881558	13.4872		1.02924	9.83669
0.885177	13.4972		1.03337	9.84622
0.888723	13.5127		1.03752	9.84828
0.893467	13.5229		1.04312	9.8685
0.897079	13.5265		1.0473	9.88132
0.900668	13.5265		1.05149	9.88647
0.905355	13.5327		1.05707	9.8851
0.908995	13.5508		1.06114	9.89087
0.912556	13.5752		1.06533	9.89083
0.917271	13.587		1.07092	9.88812
0.920868	13.5909		1.07504	9.88653
0.924472	13.5935		1.07919	9.88163
0.929224	13.5982		1.08476	9.87277
0.932806	13.6089		1.0889	9.8773
0.936366	13.6197		1.09309	9.87402
0.941097	13.6196		1.09865	9.85871
0.944708	13.6146		1.1028	9.85318
0.948276	13.6091		1.10697	9.85328
0.95297	13.5977		1.11257	9.85543
0.956573	13.5942		1.11673	9.85587
0.960119	13.5917		1.1209	9.84968
0.964842	13.5841		1.12648	9.82415
0.968468	13.5755		1.1306	9.80992
0.972043	13.5701		1.1348	9.79963
0.976759	13.5566		1.14035	9.79835
0.980326	13.5567		1.14449	9.80405
0.983923	13.5546		1.14863	9.81659
0.988682	13.5481		1.15422	9.82594
0.992301	13.5418		1.15832	9.83602
0.995883	13.5419		1.16256	9.84281
1.00061	13.536		1.16815	9.8621
1.00422	13.5403		1.17225	9.87252
1.00778	13.5453		1.17644	9.8762
1.01249	13.5415		1.18204	9.86596
1.0161	13.5374		1.18618	9.86404
1.01967	13.5398		1.19035	9.85683
1.02437	13.5392		1.19591	9.86216
1.02801	13.5451		1.20004	9.87433
1.0316	13.5504		1.2042	9.88604
1.03631	13.5494		1.20977	9.88444
1.0399	13.5509		1.21393	9.8834
1.04348	13.5543		1.21811	9.87833
1.04824	13.5555		1.22369	9.87708
1.05185	13.5649		1.2278	9.87756
1.05543	13.5714		1.23199	9.87549
1.06016	13.5547		1.23761	9.86031
1.06375	13.5381		1.24173	9.84964
1.06734	13.5228		1.24589	9.83699
1.07202	13.5128		1.25147	9.8171
1.07564	13.5152		1.25559	9.81195
1.07918	13.5246		1.25977	9.80777
1.08389	13.5286		1.26534	9.79845
1.08755	13.5308		1.26948	9.79478
1.09111	13.5297		1.27363	9.79406
1.09584	13.5289		1.2792	9.79031
1.09937	13.5362		1.28332	9.80003
1.10301	13.5522		1.28749	9.80496
1.10774	13.5665		1.29307	9.80936
1.11137	13.5758		1.2972	9.80845
1.11493	13.5852		1.30141	9.81316
1.11965	13.6116		1.30701	9.81885
1.12329	13.6339		1.31113	9.83204
1.12681	13.6591		1.31526	9.83636
1.13155	13.6722		1.32088	9.83533
1.13516	13.6802		1.32503	9.8326
1.13874	13.676		1.32924	9.83502
1.14344	13.6634		1.33479	9.83249
1.14707	13.6526		1.3389	9.83793
1.15065	13.6492		1.34306	9.83415
1.15539	13.6491		1.34866	9.82827
1.15899	13.6618		1.35278	9.82214
1.16259	13.6751		1.35694	9.81978
1.1673	13.6924		1.36256	9.81429
1.17092	13.7083		1.36664	9.82002
1.17445	13.7211		1.37087	9.82074
1.17918	13.7252		1.37648	9.81682
1.18281	13.7216		1.3806	9.81266
1.18639	13.7187		1.38477	9.81095
1.19112	13.7094		1.39033	9.81206
1.19473	13.7098		1.39448	9.81981
1.19829	13.7083		1.39865	9.82213
1.203	13.7096		1.40423	9.81615
1.20665	13.711		1.40835	9.82055
1.21025	13.7176		1.41254	9.82698
1.21493	13.7091		1.41812	9.83687
1.21848	13.7059		1.42224	9.84254
1.22208	13.707		1.42641	9.84385
1.22681	13.7271		1.432	9.83645
1.23042	13.7472		1.43609	9.83529
1.23399	13.7729		1.44031	9.83457
1.23869	13.8022		1.44591	9.84134
1.24228	13.8243		1.45002	9.84963
1.24587	13.8379		1.45417	9.85779
1.25058	13.8449		1.45976	9.86039
1.25419	13.8408		1.46392	9.8709
1.25778	13.8359		1.4681	9.8786
1.26248	13.8317		1.47369	9.89536
1.26612	13.8374		1.4778	9.90591
1.26972	13.8449		1.48199	9.91634
1.27443	13.8541		1.48757	9.92534
1.278	13.8563		1.49171	9.93841
1.28159	13.8588		1.4959	9.9522
1.28633	13.858		1.50146	9.9758
1.28993	13.8548		1.50555	9.99481
1.29349	13.8474		1.50978	10.0109
1.2982	13.8277		1.51538	10.0258
1.30182	13.8161		1.51951	10.0421
1.3054	13.8084		1.52366	10.0548
1.31011	13.804		1.52925	10.0728
1.31373	13.8098		1.53339	10.0875
1.31731	13.8249		1.53756	10.096
1.32203	13.836		1.54316	10.0981
1.32568	13.852		1.54728	10.1033
1.32927	13.8644		1.55148	10.1118
1.33393	13.8758		1.55706	10.1196
1.33751	13.876		1.56118	10.1303
1.34112	13.8782		1.56535	10.134
1.34588	13.8626		1.57092	10.1359
1.34949	13.8549		1.57505	10.1357
1.35304	13.8479		1.57925	10.1427
1.35776	13.8584		1.58482	10.1505
1.36139	13.8772		1.58893	10.1601
1.36495	13.9029		1.59307	10.1592
1.36967	13.9275		1.59863	10.1549
1.37331	13.9401		1.60283	10.1484
1.37687	13.9456		1.60703	10.1464
1.38157	13.9407		1.61257	10.1267
1.38519	13.9411		1.61668	10.1128
1.38875	13.9542		1.62086	10.1015
1.3935	13.9813		1.62644	10.1011
1.39705	13.9989		1.63059	10.1041
1.40067	14.0159		1.63475	10.1113
1.4054	14.0346		1.64031	10.1238
1.40899	14.0472		1.64441	10.1395
1.41252	14.0523		1.64864	10.1485
1.41725	14.0495		1.65425	10.1576
1.42096	14.0343		1.65838	10.1646
1.42448	14.0115		1.66251	10.175
1.42917	14.0071		1.66812	10.1847
1.43278	14.027		1.6723	10.1989
1.43635	14.0323		1.67642	10.2079
1.44105	14.0277		1.68201	10.2195
1.44472	14.0192		1.68613	10.2321
1.44829	14.0176		1.69031	10.2455
1.453	14.0147		1.69587	10.2575
1.4566	14.0253		1.70001	10.2636
1.46021	14.0348		1.70418	10.2688
1.46493	14.0458		1.70979	10.2786
1.46853	14.0489		1.7139	10.2921
1.47212	14.0526		1.71811	10.3047
1.47683	14.0442		1.72371	10.323
1.48045	14.0472		1.72785	10.3364
1.484	14.0513		1.73197	10.3503
1.48873	14.0496		1.73759	10.3632
1.49232	14.0492		1.74175	10.3795
1.4959	14.0571		1.74591	10.3901
1.50061	14.0656		1.75148	10.4063
1.50423	14.0746		1.75559	10.4172
1.50782	14.0834		1.7598	10.4311
1.51254	14.0859		1.76542	10.4409
1.51611	14.0829		1.76952	10.4549
1.51973	14.0796		1.77367	10.4599
1.52448	14.0713		1.7792	10.4699
1.52807	14.07		1.78332	10.482
1.5316	14.0757		1.78757	10.5005
1.53631	14.0807		1.79317	10.5155
1.53995	14.0873		1.79732	10.5261
1.54353	14.0898		1.80145	10.5344
1.54821	14.0931		1.80702	10.5459
1.55182	14.1014		1.81114	10.557
1.55536	14.1138		1.81531	10.5657
1.5601	14.1165		1.82098	10.5709
1.56373	14.1239		1.82499	10.5665
1.56731	14.1301		1.8292	10.5744
1.57201	14.1404		1.83476	10.6085
1.5756	14.1503		1.83889	10.6269
1.5792	14.165		1.84305	10.6325
1.58394	14.1762		1.84867	10.6318
1.58755	14.1868		1.8528	10.6336
1.59109	14.1953		1.85702	10.6364
1.59582	14.2074		1.86261	10.6402
1.59945	14.2162		1.86673	10.6507
1.60302	14.2251		1.87089	10.6572
1.60773	14.2125		1.87649	10.662
1.61134	14.2037		1.88067	10.665
1.61495	14.1996		1.88483	10.6695
1.61963	14.2045		1.89039	10.6697
1.62327	14.2145		1.89449	10.6838
1.62686	14.2276		1.89866	10.6936
1.63158	14.2333		1.90423	10.6995
1.63518	14.2309		1.90839	10.7003
1.63878	14.2284		1.91258	10.7044
1.6435	14.2174		1.91812	10.7082
1.64711	14.2153		1.92229	10.7167
1.65065	14.215		1.9265	10.719
1.65538	14.2174		1.93208	10.7185
1.65899	14.2166		1.93617	10.7142
1.66257	14.2191		1.94035	10.7183
1.66727	14.2152		1.94592	10.7162
1.67088	14.2159		1.95009	10.7203
1.67445	14.2166		1.95424	10.7212
1.67916	14.2157		1.95981	10.7154
1.68278	14.2115		1.96393	10.7073
1.68639	14.2139		1.9681	10.6989
1.6911	14.219		1.97365	10.6822
1.69466	14.2274		1.97777	10.6744
1.69827	14.2307		1.98196	10.663
1.703	14.2291		1.98753	10.6345
1.70661	14.2272		1.99164	10.6101
1.71015	14.2345		1.99586	10.5824
1.71487	14.2494		2.00144	10.5463
1.71849	14.2739		2.00556	10.5258
1.72209	14.2946		2.00971	10.5037
1.72679	14.3053		2.01532	10.4677
1.73041	14.3055		2.01949	10.447
1.734	14.309		2.02369	10.4259
1.73869	14.3129		2.02924	10.4066
1.74234	14.32		2.03337	10.396
1.7459	14.3246		2.03755	10.3879
1.75062	14.3194		2.04313	10.3661
1.75421	14.3149		2.04727	10.3544
1.75783	14.3122		2.05144	10.337
1.76254	14.3085		2.05703	10.3221
1.76613	14.3113		2.06112	10.3119
1.7697	14.3177		2.06532	10.3031
1.77444	14.3177		2.07094	10.2814
1.77806	14.3172		2.07505	10.2706
1.78163	14.3174		2.07921	10.2558
1.78634	14.3208		2.08478	10.2421
1.78995	14.3258		2.08894	10.2349
1.79353	14.3357		2.0931	10.233
1.79824	14.3376		2.09869	10.2202
1.80185	14.3417		2.10281	10.2167
1.80545	14.3489		2.10701	10.2118
1.81014	14.3666		2.1126	10.2084
1.81372	14.3787		2.11668	10.2067
1.81731	14.3933		2.12086	10.2039
1.82204	14.3968		2.12645	10.1923
1.82564	14.4043		2.13053	10.1856
1.82924	14.413		2.13476	10.1839
1.83392	14.4256		2.14034	10.1929
1.83754	14.4379		2.14445	10.2065
1.84111	14.4573		2.14863	10.2119
1.84583	14.4577		2.1542	10.2089
1.84945	14.4485		2.15838	10.205
1.85301	14.4317		2.16254	10.2059
1.85774	14.4111		2.16812	10.2101
1.86138	14.4026		2.17226	10.2204
1.86491	14.3971		2.17645	10.2248
1.86964	14.3802		2.18201	10.2266
1.87324	14.3666		2.18615	10.2269
1.87684	14.3537		2.19033	10.2308
1.88155	14.3264		2.19593	10.2308
1.88517	14.305		2.19999	10.2372
1.8887	14.2933		2.20421	10.2356
1.89343	14.2814		2.20981	10.2338
1.89705	14.2751		2.21395	10.2322
1.90065	14.2813		2.21809	10.2346
1.90534	14.2978		2.22369	10.2344
1.90895	14.3197		2.22785	10.2416
1.91251	14.3439		2.23202	10.243
1.9172	14.3658		2.23759	10.2387
1.92086	14.3732		2.24174	10.2379
1.92446	14.3848		2.2459	10.2432
1.92918	14.3898		2.25148	10.2514
1.93275	14.3939		2.25563	10.263
1.93637	14.3926		2.25976	10.2688
1.9411	14.3857		2.26535	10.2721
1.94472	14.3716		2.26947	10.2765
1.94828	14.3617		2.27366	10.2813
1.953	14.349		2.27923	10.2842
1.95663	14.3519		2.28337	10.2912
1.96015	14.3589		2.28751	10.3
1.96489	14.3775		2.29312	10.3051
1.96851	14.3914		2.29727	10.3072
1.97205	14.4078		2.30147	10.3074
1.97677	14.4217		2.30702	10.3093
1.98037	14.4434		2.31113	10.3122
1.98398	14.4657		2.31529	10.3189
1.9887	14.4937		2.32089	10.3188
1.99228	14.5088		2.32502	10.3248
1.99589	14.5198		2.3292	10.3254
2.00062	14.5179		2.3348	10.3267
2.00422	14.5087		2.33887	10.327
2.00779	14.4917		2.34307	10.3311
2.01251	14.4562		2.34868	10.328
2.01614	14.4367		2.35281	10.3308
2.01969	14.4281		2.35695	10.3274
2.02441	14.4314		2.36254	10.3254
2.02804	14.4429		2.3667	10.3226
2.03159	14.4591		2.37088	10.3203
2.03631	14.4641		2.37642	10.3044
2.03995	14.4633		2.38054	10.2943
2.04355	14.4526		2.38472	10.2786
2.04825	14.4341		2.39031	10.264
2.05183	14.4198		2.39444	10.2557
2.05544	14.4155		2.39861	10.2484
2.06016	14.4055		2.4042	10.2299
2.06377	14.4069		2.40831	10.2215
2.06734	14.4101		2.41256	10.2129
2.07204	14.4237		2.41815	10.2092
2.07566	14.4319		2.42225	10.2109
2.07921	14.4421		2.4264	10.2086
2.08393	14.4392		2.43199	10.1896
2.08753	14.4365		2.43616	10.1749
2.09112	14.4305		2.44035	10.165
2.09582	14.4273		2.44591	10.1545
2.09946	14.4297		2.45004	10.1559
2.10303	14.4415		2.45419	10.1546
2.10775	14.4481		2.45976	10.1496
2.11135	14.4522		2.4639	10.143
2.11496	14.4526		2.46812	10.1387
2.11969	14.4484		2.47366	10.1289
2.12329	14.4436		2.47774	10.1321
2.12686	14.4378		2.48196	10.1333
2.13155	14.4245		2.4876	10.1303
2.13518	14.4172		2.49171	10.1245
2.13875	14.4177		2.49585	10.1233
2.14346	14.4194		2.50146	10.121
2.14707	14.4289		2.50558	10.1287
2.15065	14.4419		2.50975	10.131
2.15535	14.4649		2.51534	10.1344
2.159	14.4783		2.51947	10.1334
2.16261	14.4936		2.52365	10.1369
2.1673	14.5035		2.52924	10.1398
2.17086	14.5115		2.53337	10.1436
2.17447	14.5176		2.53752	10.1405
2.17919	14.5236		2.54317	10.1309
2.18279	14.5176		2.54725	10.128
2.18635	14.5085		2.55147	10.1273
2.19107	14.4821		2.55707	10.1321
2.19469	14.4725		2.56119	10.1391
2.19825	14.4697		2.56533	10.1477
2.20296	14.4726		2.57092	10.1496
2.20658	14.4728		2.57508	10.1543
2.21018	14.4817		2.57925	10.1586
2.21489	14.4863		2.58481	10.1743
2.21853	14.4949		2.58891	10.1894
2.22208	14.5003		2.5931	10.2053
2.22683	14.506		2.59866	10.2067
2.2304	14.5119		2.60279	10.2104
2.23401	14.5227		2.60699	10.2101
2.23875	14.5326		2.61255	10.2171
2.24235	14.5416		2.61665	10.2226
2.2459	14.5491		2.62087	10.2304
2.25064	14.5576		2.62648	10.2287
2.25425	14.57		2.63062	10.2303
2.25784	14.587		2.63479	10.2278
2.26255	14.6087		2.64035	10.229
2.26613	14.6269		2.64452	10.2272
2.26969	14.6426		2.64866	10.2248
2.27438	14.6497		2.65425	10.2143
2.27801	14.6464		2.65837	10.2101
2.2816	14.632		2.66255	10.206
2.28629	14.6042		2.66814	10.2025
2.2899	14.5785		2.67226	10.207
2.2935	14.558		2.67643	10.2084
2.29825	14.526		2.68202	10.2028
2.30184	14.5122		2.68613	10.1955
2.30541	14.5013		2.69035	10.194
2.31012	14.4962		2.69595	10.1928
2.31373	14.4948		2.70007	10.2028
2.31732	14.5004		2.70416	10.2046
2.32205	14.4962		2.70976	10.2028
2.32567	14.4912		2.7139	10.2004
2.32925	14.4811		2.71809	10.2035
2.33394	14.4682		2.72365	10.2054
2.33756	14.4603		2.72778	10.2175
2.34115	14.4632		2.73198	10.2222
2.34584	14.4705		2.73756	10.2214
2.34943	14.4844		2.74171	10.2151
2.35305	14.497		2.74589	10.2137
2.35777	14.5148		2.75146	10.2119
2.36138	14.5254		2.75555	10.214
2.36493	14.5347		2.75979	10.2128
2.36965	14.5257		2.76539	10.2052
2.37329	14.5112		2.76952	10.1976
2.37688	14.4871		2.77367	10.1914
2.38159	14.4501		2.77924	10.1839
2.38517	14.4251		2.78341	10.1808
2.38873	14.4055		2.78757	10.1774
2.39346	14.3727		2.79317	10.1657
2.39713	14.3491		2.7973	10.1601
2.40068	14.3303		2.80147	10.1583
2.4054	14.3082		2.80704	10.1611
2.40898	14.3017		2.81116	10.1674
2.4126	14.3012		2.8153	10.1705
2.41733	14.3013		2.82089	10.1667
2.42093	14.2975		2.82499	10.1668
2.42451	14.2943		2.82921	10.1643
2.42918	14.2822		2.83482	10.1641
2.43277	14.2772		2.8389	10.1639
2.43633	14.2719		2.84306	10.1668
2.44106	14.2671		2.84867	10.1625
2.44466	14.2601		2.85281	10.1617
2.44825	14.2571		2.857	10.1557
2.45295	14.2424		2.86257	10.1565
2.45657	14.2389		2.86669	10.1551
2.46015	14.2297		2.87089	10.1561
2.46487	14.2182		2.87648	10.1469
2.46847	14.2051		2.88061	10.1452
2.47209	14.2016		2.88478	10.1401
2.47684	14.197		2.89039	10.1394
2.48043	14.2021		2.89448	10.1384
2.48398	14.208		2.89866	10.1349
2.48869	14.2162		2.90425	10.1182
2.49233	14.2167		2.90838	10.109
2.49589	14.2183		2.91252	10.1005
2.50063	14.2139		2.9181	10.0929
2.50422	14.2131		2.92227	10.0918
2.50779	14.2103		2.92647	10.0908
2.51251	14.2029		2.93204	10.0825
2.51612	14.1922		2.93619	10.0779
2.5197	14.1771		2.94036	10.0728
2.52452	14.1523		2.94591	10.0621
2.52798	14.1249		2.95006	10.058
2.53158	14.1163		2.95423	10.0511
2.53632	14.1362		2.95982	10.0398
2.53994	14.1492		2.96391	10.0307
2.54349	14.1489		2.96815	10.0262
2.54823	14.148		2.9737	10.0216
2.55185	14.1473		2.97785	10.024
2.55541	14.1467		2.982	10.0221
2.56014	14.1324		2.98759	10.0176
2.56373	14.1206		2.99176	10.011
2.5673	14.1073		2.99591	10.0076
2.57202	14.0942		3.00147	9.9965
2.57565	14.0852		3.00557	9.99499
2.57922	14.082		3.00974	9.98602
2.58396	14.0725		3.01534	9.97437
2.58752	14.0692		3.01946	9.96332
2.59113	14.0595		3.02365	9.95554
2.59588	14.0495		3.02923	9.93744
2.59946	14.0422		3.0333	9.92863
2.60302	14.0409		3.03749	9.91709
2.60775	14.0253		3.0431	9.90789
2.61137	14.014		3.04726	9.90492
2.61495	14.0063		3.05141	9.90654
2.61965	14.0039		3.05701	9.89912
2.62327	14.0088		3.06117	9.89906
2.62684	14.0175		3.06533	9.89099
2.63155	14.0247		3.0709	9.87746
2.63519	14.0332		3.07504	9.86746
2.63881	14.0468		3.07923	9.86022
2.64348	14.0681		3.08479	9.85071
2.64709	14.089		3.08893	9.8459
2.65069	14.1086		3.09308	9.83633
2.65544	14.1197		3.09867	9.82147
2.65903	14.117		3.10278	9.81149
2.66259	14.1105		3.10702	9.80101
2.66731	14.0965		3.11263	9.78534
2.67095	14.0917		3.11673	9.7715
2.67449	14.0868		3.12086	9.77933
2.67919	14.0843		3.12645	9.79799
2.68281	14.0827		3.13061	9.79982
2.68638	14.0914		3.13478	9.7869
2.69109	14.103		3.14037	9.77111
2.6947	14.1204		3.14448	9.75865
2.69826	14.1327		3.14863	9.7523
2.70296	14.1434		3.15422	9.74312
2.70657	14.1448		3.15833	9.74621
2.71016	14.1492		3.16252	9.74423
2.71487	14.1437		3.16809	9.74639
2.71847	14.1438		3.17221	9.74783
2.72204	14.1397		3.17642	9.75195
2.72676	14.1336		3.18203	9.74553
2.73039	14.1307		3.18615	9.74343
2.73396	14.1339		3.19033	9.73774
2.73868	14.1308		3.1959	9.73842
2.74227	14.1316		3.20007	9.73797
2.74583	14.1303		3.20424	9.74082
2.75053	14.1278		3.20981	9.73605
2.75415	14.1285		3.21396	9.73491
2.75776	14.1332		3.2181	9.73124
2.76247	14.1517		3.22367	9.73302
2.76606	14.1694		3.22782	9.73936
2.76967	14.1863		3.23197	9.74522
2.7744	14.1997		3.23757	9.73795
2.77802	14.2073		3.24172	9.72814
2.78159	14.2125		3.24593	9.721
2.78631	14.2211		3.2515	9.71456
2.78993	14.2277		3.25562	9.71754
2.79348	14.24		3.25978	9.71983
2.7982	14.2437		3.2654	9.71892
2.80182	14.2439		3.26953	9.71842
2.80539	14.2413		3.27371	9.7198
2.81008	14.2406		3.27927	9.72097
2.81371	14.2392		3.28339	9.72847
2.81729	14.2402		3.28756	9.73062
2.82204	14.2264		3.29312	9.73322
2.82565	14.2163		3.29729	9.73224
2.82925	14.2018		3.30145	9.73573
2.83396	14.1909		3.30703	9.73512
2.83757	14.1906		3.31112	9.74412
2.84111	14.2028		3.31532	9.74376
2.84585	14.2194		3.32091	9.74277
2.84947	14.241		3.32503	9.7375
2.85305	14.2604		3.32921	9.7381
2.85774	14.2871		3.33475	9.73095
2.86132	14.3068		3.33893	9.73294
2.86488	14.3288		3.34307	9.73222
2.86961	14.345		3.34867	9.73083
2.87324	14.3499		3.35277	9.72686
2.87683	14.3493		3.35696	9.72482
2.88155	14.3477		3.36252	9.71934
2.88516	14.3489		3.36665	9.71999
2.88874	14.3437		3.37079	9.71875
2.89347	14.3254		3.37639	9.71161
2.89711	14.31		3.3805	9.70883
2.90066	14.305		3.3847	9.70652
2.90538	14.3029		3.39032	9.70645
2.90901	14.316		3.39445	9.70472
2.91258	14.3317		3.39862	9.70176
2.9173	14.3587		3.40418	9.68863
2.9209	14.3766		3.40835	9.6832
2.92449	14.3975		3.41253	9.67399
2.92916	14.4186		3.4181	9.66945
2.9328	14.4376		3.42223	9.66541
2.93638	14.4519		3.42643	9.66471
2.94111	14.4632		3.43201	9.65327
2.94468	14.461		3.43613	9.6517
2.94831	14.4559		3.44031	9.64842
2.953	14.4434		3.44585	9.65682
2.95662	14.4389		3.45	9.6627
2.96018	14.4294		3.45422	9.66924
2.9649	14.4134		3.45982	9.66787
2.96852	14.4011		3.46396	9.66775
2.97211	14.3968		3.46809	9.66748
2.97682	14.4002		3.47367	9.67485
2.9804	14.4119		3.47782	9.68586
2.98397	14.4275		3.48199	9.69677
2.9887	14.4472		3.48757	9.70701
2.99237	14.4661		3.49169	9.71526
2.99595	14.4845		3.49587	9.72275
3.00064	14.5052		3.50143	9.7355
3.00423	14.5156		3.50556	9.751
3.00782	14.5207		3.50972	9.76187
3.01254	14.5134		3.51535	9.77008
3.01615	14.5117		3.51943	9.77233
3.01971	14.5145		3.52367	9.77609
3.0244	14.5257		3.52925	9.77985
3.02801	14.5358		3.53336	9.79082
3.03158	14.5523		3.5375	9.79282
3.03631	14.5699		3.54311	9.79917
3.03991	14.5886		3.54727	9.80172
3.04347	14.6027		3.55145	9.80869
3.04816	14.6259		3.55702	9.81129
3.05182	14.6399		3.56115	9.81845
3.05541	14.6548		3.56536	9.81946
3.06011	14.6625		3.57092	9.82157
3.0637	14.6679		3.57508	9.82237
3.06731	14.6734		3.57925	9.83291
3.07202	14.6931		3.5848	9.843
3.07565	14.7113		3.58891	9.85209
3.07922	14.7336		3.59311	9.85588
3.08394	14.7514		3.59871	9.8603
3.08758	14.7612		3.60283	9.86141
3.09115	14.7643		3.60698	9.86717
3.09587	14.7642		3.61254	9.87664
3.09947	14.7599		3.61671	9.88798
3.10307	14.755		3.62086	9.89915
3.10777	14.7383		3.62647	9.90673
3.11139	14.7223		3.63059	9.91311
3.11499	14.7092		3.63479	9.91408
3.1197	14.6947		3.64034	9.91804
3.12325	14.6892		3.64449	9.91882
3.12684	14.6821		3.64868	9.92251
3.13158	14.6742		3.65428	9.91847
3.13518	14.6658		3.65837	9.92551
3.13873	14.6536		3.66259	9.92714
3.14345	14.6128		3.66818	9.9393
3.14709	14.5767		3.67229	9.94518
3.15063	14.5344		3.67641	9.95271
3.15536	14.4813		3.68201	9.95061
3.15899	14.4517		3.68618	9.95507
3.16256	14.4408		3.69035	9.95565
3.16725	14.4409		3.6959	9.9628
3.1709	14.4572		3.69999	9.9649
3.17448	14.4762		3.7042	9.96986
3.17921	14.5061		3.70976	9.97151
3.1828	14.5243		3.71392	9.97573
3.18651	14.5431		3.71806	9.97772
3.19116	14.5438		3.72362	9.98087
3.19473	14.5599		3.72772	9.97952
3.19826	14.5844		3.73196	9.97403
3.20301	14.6076		3.73756	9.96933
3.2066	14.6147		3.7417	9.96899
3.21021	14.6234		3.74586	9.97337
3.2149	14.6252		3.75139	9.9779
3.21849	14.6269		3.75559	9.98428
3.22206	14.6251		3.75977	9.98342
3.22679	14.6121		3.76539	9.97914
3.23041	14.5935		3.76952	9.97096
3.23401	14.5715		3.77372	9.96727
3.23874	14.5415		3.7793	9.96164
3.24231	14.5302		3.78341	9.96277
3.24591	14.527		3.78757	9.95873
3.25064	14.5228		3.79314	9.95833
3.25423	14.5277		3.79728	9.95569
3.25782	14.5355		3.80148	9.95725
3.26253	14.5514		3.80707	9.95199
3.26614	14.5636		3.81116	9.95214
3.26972	14.5794		3.81531	9.94524
3.27444	14.5869		3.82088	9.9432
3.27808	14.591		3.82507	9.94038
3.28163	14.5912		3.82923	9.94264
3.28634	14.5952		3.8348	9.93739
3.28995	14.5986		3.83892	9.93862
3.29354	14.609		3.84309	9.93525
3.29825	14.6135		3.84868	9.93197
3.30183	14.6174		3.85283	9.93088
3.30545	14.6179		3.85698	9.93353
3.31017	14.6216		3.86258	9.93464
3.31376	14.6257		3.86667	9.93645
3.31732	14.6374		3.87087	9.93374
3.32203	14.6408		3.87648	9.9259
3.32565	14.6433		3.88075	9.92098
3.32922	14.6443		3.88479	9.91103
3.33393	14.6502		3.89038	9.9175
3.33755	14.657		3.89451	9.93681
3.34112	14.6664		3.89867	9.94798
3.34581	14.6642		3.90429	9.94378
3.34946	14.6542		3.90836	9.93878
3.35305	14.6357		3.91257	9.93237
3.35775	14.6044		3.91814	9.93097
3.36132	14.5823		3.92227	9.93345
3.36492	14.5629		3.92644	9.94232
3.36963	14.5393		3.93202	9.94688
3.37325	14.5273		3.93612	9.95511
3.37683	14.5254		3.94034	9.95922
3.38152	14.5261		3.94592	9.97145
3.38514	14.5358		3.95006	9.98193
3.38872	14.5442		3.95421	9.99505
3.39344	14.5511		3.95979	10.0017
3.39706	14.547		3.96397	10.009
3.4006	14.5434		3.96814	10.0127
3.4053	14.5272		3.97369	10.0187
3.40894	14.5212		3.97783	10.027
3.41253	14.5145		3.98201	10.0419
3.41728	14.5051		3.9876	10.0544
3.42087	14.4969		3.99174	10.0672
3.42448	14.4964		3.99593	10.0752
3.42923	14.4963		4.00149	10.0934
3.43283	14.5076		4.00558	10.1079
3.43638	14.5188		4.00977	10.1242
3.44109	14.5279		4.01541	10.1391
3.44471	14.5249		4.0195	10.1507
3.44828	14.5191		4.02366	10.1616
3.45298	14.5021		4.02924	10.1752
3.45659	14.4998		4.03338	10.1912
3.46016	14.5032		4.03753	10.2022
3.46486	14.5121		4.04309	10.2162
3.4685	14.5172		4.04725	10.2241
3.47207	14.5269		4.05145	10.2345
3.47679	14.5417		4.05701	10.2432
3.48038	14.5587		4.06114	10.256
3.48398	14.577		4.06531	10.2654
3.4887	14.5961		4.07087	10.2745
3.49231	14.6045		4.075	10.2754
3.49589	14.6101		4.07923	10.2832
3.50061	14.6155		4.08481	10.2865
3.50424	14.6163		4.08889	10.2972
3.5078	14.6174		4.09304	10.3023
3.5125	14.6123		4.09864	10.3122
3.51613	14.6117		4.1028	10.3162
3.5197	14.6125		4.10699	10.323
3.52439	14.6201		4.11252	10.3255
3.52804	14.6272		4.11668	10.3338
3.5316	14.6427		4.12086	10.3389
3.53631	14.6512		4.12643	10.3462
3.53992	14.6554		4.13056	10.3483
3.54353	14.649		4.13478	10.3488
3.54824	14.6365		4.14031	10.3452
3.55188	14.6244		4.14441	10.3473
3.55541	14.6168		4.14865	10.3456
3.56014	14.5979		4.15425	10.3404
3.56377	14.5894		4.15837	10.3329
3.56734	14.5803		4.16253	10.3272
3.57204	14.5717		4.16811	10.327
3.57564	14.5685		4.1723	10.332
3.5792	14.5762		4.17645	10.3377
3.58391	14.5834		4.18201	10.3394
3.58757	14.5858		4.18617	10.3437
3.59116	14.5838		4.19034	10.3466
3.59587	14.5801		4.1959	10.3512
3.59944	14.5803		4.20002	10.3556
3.60304	14.5803		4.20418	10.3625
3.60776	14.5706		4.20977	10.3658
3.61136	14.5566		4.2139	10.3715
3.61495	14.5423		4.21811	10.3713
3.61965	14.5133		4.22369	10.3759
3.62327	14.4917		4.2278	10.3797
3.6268	14.4712		4.23194	10.3905
3.63153	14.4589		4.23753	10.3957
3.63514	14.4575		4.2417	10.4043
3.63873	14.4635		4.2459	10.4071
3.64342	14.4677		4.25148	10.4163
3.64706	14.4776		4.25559	10.4212
3.65064	14.4838		4.25976	10.4271
3.65534	14.488		4.26537	10.4271
3.65894	14.4822		4.26949	10.4287
3.66257	14.4769		4.27366	10.4282
3.6673	14.4657		4.27924	10.4388
3.67089	14.4648		4.28334	10.4496
3.67444	14.4637		4.28756	10.4661
3.67916	14.4676		4.29315	10.4784
3.68278	14.4645		4.29727	10.4851
3.68636	14.4634		4.30141	10.489
3.69111	14.4544		4.30701	10.4934
3.69471	14.4519		4.31115	10.4996
3.69824	14.449		4.31534	10.5042
3.70296	14.4486		4.32088	10.5026
3.70661	14.4412		4.32506	10.5024
3.7102	14.4323		4.32922	10.5053
3.71491	14.4102		4.33478	10.5077
3.71847	14.395		4.33892	10.5173
3.72211	14.3803		4.34309	10.5215
3.72682	14.3638		4.3487	10.5263
3.7304	14.359		4.35279	10.5264
3.73397	14.3587		4.35702	10.5326
3.73865	14.362		4.36261	10.5366
3.7423	14.3676		4.36669	10.5475
3.74587	14.3805		4.37085	10.5517
3.75059	14.3948		4.37645	10.5612
3.75422	14.407		4.38065	10.5628
3.7578	14.4147		4.38478	10.5679
3.76248	14.4237		4.39036	10.5662
3.76614	14.4269		4.39445	10.5736
3.76972	14.4306		4.39863	10.5778
3.77443	14.4186		4.40424	10.5899
3.77802	14.4071		4.40837	10.5937
3.78164	14.3941		4.41251	10.6005
3.78635	14.3831		4.41811	10.6027
3.78993	14.3747		4.42221	10.6094
3.79349	14.3744		4.42641	10.6119
3.79821	14.3648		4.43199	10.6153
3.80184	14.3543		4.43613	10.6185
3.80541	14.3415		4.44031	10.625
3.81012	14.3356		4.44587	10.633
3.81373	14.3352		4.45002	10.6372
3.81732	14.3371		4.4542	10.6435
3.82203	14.3304		4.45979	10.6498
3.82565	14.3232		4.46392	10.6558
3.82925	14.3155		4.46812	10.6575
3.83397	14.3112		4.47371	10.6583
3.83754	14.3157		4.47781	10.6583
3.84113	14.3213		4.48198	10.6645
3.84585	14.3155		4.48757	10.669
3.84944	14.3042		4.49169	10.6746
3.85303	14.2921		4.49591	10.6738
3.85778	14.2786		4.5015	10.6763
3.86141	14.2736		4.5056	10.6789
3.86493	14.2659		4.50975	10.6829
3.86969	14.2586		4.51533	10.6755
3.87329	14.257		4.51948	10.6788
3.87688	14.2604		4.52366	10.6751
3.88158	14.2583		4.52922	10.6747
3.88521	14.2607		4.53334	10.6778
3.8888	14.2584		4.53751	10.6873
3.89351	14.25		4.54309	10.6911
3.89708	14.2386		4.54725	10.6915
3.90067	14.2301		4.55143	10.6886
3.90533	14.2081		4.55703	10.6893
3.909	14.1997		4.56113	10.6939
3.91254	14.1991		4.56535	10.6996
3.91727	14.2024		4.57095	10.6976
3.92088	14.2042		4.57506	10.697
3.92446	14.2134		4.57922	10.697
3.92915	14.2217		4.5848	10.7005
3.93276	14.2341		4.58894	10.7096
3.93634	14.2398		4.59313	10.7154
3.94105	14.2358		4.59869	10.7226
3.94469	14.221		4.60281	10.7226
3.94828	14.2047		4.607	10.7217
3.953	14.1796		4.61255	10.7169
3.95657	14.1659		4.61667	10.721
3.96014	14.1477		4.62086	10.723
3.96491	14.1297		4.62642	10.728
3.96853	14.1171		4.63056	10.7271
3.97208	14.1073		4.6348	10.73
3.97681	14.0968		4.64038	10.7297
3.98041	14.0928		4.64448	10.737
3.98401	14.0848		4.64865	10.7398
3.98873	14.066		4.65424	10.7409
3.99232	14.0513		4.65841	10.7404
3.9959	14.0426		4.66257	10.7461
4.00061	14.0421		4.66813	10.7556
4.00421	14.0438		4.67223	10.768
4.00777	14.0473		4.67641	10.7764
4.01249	14.0406		4.68204	10.7852
4.01613	14.0361		4.68619	10.7908
4.01971	14.0278		4.69037	10.7952
4.02444	14.02		4.69596	10.7994
4.02804	14.0173		4.70005	10.8052
4.0316	14.0253		4.70422	10.8118
4.03631	14.0348		4.70984	10.8165
4.03995	14.0481		4.71397	10.8242
4.04354	14.056		4.7181	10.8288
4.04823	14.0672		4.72368	10.8393
4.05184	14.0713		4.72782	10.8493
4.05541	14.0795		4.73193	10.8617
4.06012	14.0791		4.73753	10.8724
4.06374	14.0792		4.74165	10.8826
4.06736	14.0745		4.74585	10.892
4.07207	14.067		4.75142	10.9079
4.07566	14.0575		4.75555	10.9182
4.07922	14.0467		4.75976	10.9318
4.08396	14.0306		4.76534	10.9362
4.08757	14.0231		4.76946	10.9422
4.09113	14.0195		4.77368	10.9436
4.09584	14.022		4.77925	10.9546
4.0995	14.0289		4.78338	10.9611
4.10304	14.0408		4.78753	10.974
4.10777	14.053		4.79311	10.98
4.11139	14.0601		4.79728	10.9892
4.11498	14.0684		4.80144	10.9949
4.11965	14.0727		4.80703	11.0075
4.1233	14.0811		4.81117	11.0144
4.12686	14.0896		4.81533	11.0241
4.13159	14.0968		4.8209	11.0294
4.13518	14.0965		4.82508	11.0369
4.13876	14.1015		4.82924	11.0406
4.1435	14.1007		4.83479	11.0468
4.14713	14.1046		4.83889	11.0494
4.15068	14.1015		4.84311	11.0504
4.15538	14.0847		4.84869	11.0426
4.15901	14.0645		4.85281	11.0326
4.1626	14.0528		4.85697	11.0216
4.16729	14.0472		4.86254	11.0069
4.1709	14.0577		4.86668	10.9991
4.17448	14.0708		4.87088	10.9898
4.17919	14.091		4.87645	10.9796
4.1828	14.101		4.88057	10.9712
4.18639	14.1127		4.88477	10.9677
4.19109	14.1248		4.89034	10.9626
4.19465	14.1389		4.8945	10.9674
4.19824	14.1518		4.89866	10.9676
4.20295	14.169		4.90428	10.9702
4.20659	14.1782		4.90836	10.969
4.21021	14.1843		4.91258	10.9731
4.21486	14.1775		4.91815	10.9705
4.21848	14.1819		4.92225	10.976
4.22203	14.1948		4.92642	10.9784
4.22676	14.2145		4.93201	10.9844
4.23039	14.2328		4.93619	10.9864
4.23398	14.2538		4.94035	10.9908
4.23867	14.2701		4.94592	10.9927
4.24229	14.2779		4.95006	10.9977
4.24587	14.2783		4.95423	10.9989
4.25059	14.2718		4.95981	11.0021
4.25419	14.2681		4.96397	11.0023
4.25778	14.2672		4.96814	11.0055
4.26249	14.2729		4.97371	11.0087
4.26611	14.2812		4.9778	11.014
4.26967	14.2944		4.98199	11.0161
4.27439	14.305		4.9876	11.0191
4.27804	14.3115		4.99173	11.0214
4.28161	14.3117		4.99588	11.0252
4.28632	14.3019		5.00147	11.029
4.28994	14.2973		5.00564	11.0331
4.29353	14.3093		5.00981	11.0357
4.29822	14.32		5.01538	11.036
4.30189	14.3292		5.01953	11.0385
4.30543	14.336		5.02372	11.0407
4.31016	14.35		5.02927	11.0454
4.31373	14.3608		5.03342	11.048
4.31731	14.3751		5.03752	11.0521
4.32204	14.3762		5.04311	11.0514
4.32566	14.3709		5.04723	11.0563
4.32919	14.3548		5.05145	11.0564
4.33393	14.3361		5.05702	11.0579
4.33756	14.3261		5.06111	11.059
4.3411	14.3247		5.06528	11.063
4.34583	14.3223		5.07088	11.0672
4.34945	14.3249		5.07501	11.0776
4.35302	14.3261		5.07922	11.0831
4.35773	14.3332		5.08481	11.0963
4.36135	14.3443		5.08887	11.1035
4.36493	14.357		5.09306	11.1148
4.36965	14.3681		5.09865	11.1242
4.37325	14.3759		5.10285	11.1324
4.37685	14.385		5.10699	11.1342
4.38158	14.4014		5.11253	11.1486
4.38519	14.4155		5.11664	11.1645
4.38874	14.4236		5.12087	11.1835
4.39346	14.4293		5.12644	11.2001
4.3971	14.4331		5.13057	11.2136
4.40066	14.4405		5.13476	11.2266
4.4054	14.4501		5.14033	11.2448
4.40898	14.4636		5.14448	11.2569
4.41253	14.4745		5.14861	11.2706
4.41726	14.4811		5.15423	11.2812
4.42091	14.478		5.15837	11.2904
4.42448	14.4754		5.16257	11.2995
4.42919	14.4632		5.16814	11.31
4.43278	14.4661		5.17225	11.3211
4.43636	14.4749		5.17643	11.3315
4.44109	14.4988		5.18205	11.346
4.44472	14.5162		5.18612	11.3508
4.44829	14.538		5.19035	11.3538
4.453	14.5562		5.19596	11.3652
4.45664	14.5727		5.20009	11.3851
4.46018	14.5808		5.20419	11.397
4.4649	14.5855		5.20978	11.4116
4.46851	14.582		5.21394	11.4198
4.47208	14.5831		5.21813	11.4345
4.47678	14.5827		5.22366	11.4486
4.4804	14.5916		5.22778	11.4699
4.48398	14.602		5.23198	11.4855
4.48867	14.6165		5.23755	11.5104
4.49227	14.6269		5.24169	11.5225
4.49586	14.6399		5.24587	11.5405
4.50061	14.6534		5.25144	11.5608
4.50421	14.6614		5.25555	11.5823
4.50776	14.6644		5.25979	11.5994
4.51247	14.6595		5.26538	11.6236
4.51612	14.6554		5.26948	11.6382
4.51967	14.6516		5.27364	11.6564
4.52437	14.6489		5.27924	11.6762
4.528	14.6536		5.2834	11.6976
4.53156	14.6677		5.28755	11.7146
4.53628	14.6853		5.29312	11.7364
4.53991	14.7006		5.29726	11.7516
4.54349	14.7149		5.30143	11.7667
4.5482	14.7391		5.30702	11.7882
4.55179	14.7613		5.31114	11.8056
4.5554	14.7889		5.31531	11.8257
4.56014	14.8188		5.3209	11.8451
4.56377	14.8421		5.32502	11.8617
4.56736	14.8594		5.32924	11.8739
4.57208	14.8838		5.33483	11.8948
4.57565	14.8963		5.33893	11.9085
4.57924	14.9109		5.34309	11.9261
4.58395	14.9163		5.34866	11.9429
4.58755	14.9187		5.35288	11.9583
4.59114	14.9132		5.357	11.9675
4.59581	14.9159		5.36257	11.986
4.59943	14.9219		5.3667	11.9971
4.60302	14.9415		5.37086	12.0137
4.60774	14.9675		5.37646	12.0254
4.61133	14.9908		5.38058	12.0372
4.61495	15.0121		5.38477	12.0447
4.61966	15.0399		5.39036	12.0596
4.62328	15.0557		5.39446	12.0701
4.62684	15.0715		5.39864	12.0837
4.63155	15.0781		5.40424	12.0908
4.63517	15.0774		5.40836	12.0986
4.63875	15.0757		5.41251	12.1037
4.64345	15.0787		5.41808	12.1133
4.64708	15.0859		5.42225	12.1229
4.65061	15.0958		5.4264	12.1321
4.65535	15.1033		5.43198	12.1375
4.65897	15.1053		5.43609	12.1409
4.66256	15.1058		5.44029	12.1428
4.66729	15.1037		5.44586	12.1437
4.67086	15.1109		5.44999	12.148
4.67446	15.1195		5.45418	12.147
4.6792	15.1338		5.45976	12.1458
4.68281	15.1427		5.46386	12.137
4.68637	15.1572		5.4681	12.1289
4.69109	15.1767		5.47367	12.1119
4.69471	15.1994		5.4778	12.0997
4.69828	15.2177		5.48197	12.0783
4.70299	15.2416		5.48758	12.0432
4.70661	15.2525		5.49174	12.0039
4.71018	15.268		5.49592	11.9667
4.7149	15.2843		5.50151	11.9069
4.71854	15.3014		5.50561	11.8709
4.72209	15.312		5.50978	11.8291
4.72682	15.3206		5.51534	11.7797
4.73043	15.3183		5.51949	11.7437
4.73403	15.3147		5.52367	11.7166
4.73874	15.291		5.52921	11.6846
4.74235	15.27		5.53331	11.6713
4.74591	15.2353		5.53752	11.6564
4.75065	15.1694		5.54313	11.6395
4.75427	15.1035		5.54726	11.6234
4.75784	15.0341		5.5514	11.6075
4.76257	14.9419		5.55699	11.5857
4.76617	14.8875		5.56112	11.571
4.7697	14.8435		5.5653	11.5563
4.77439	14.7982		5.57089	11.5319
4.77806	14.7744		5.57503	11.5138
4.78163	14.7538		5.57921	11.4938
4.78632	14.7244		5.5848	11.4742
4.78989	14.6968		5.58892	11.4583
4.79348	14.67		5.59308	11.4477
4.79821	14.6342		5.59865	11.4282
4.80184	14.6125		5.60278	11.4209
4.80539	14.5935		5.60701	11.4144
4.81009	14.5763		5.61259	11.4119
4.81373	14.5673		5.61669	11.4068
4.81732	14.5662		5.62085	11.4032
4.82203	14.5588		5.62646	11.3893
4.82566	14.5562		5.63062	11.3828
4.82922	14.5469		5.63477	11.3702
4.83393	14.5358		5.64036	11.361
4.83754	14.5263		5.6445	11.3554
4.84111	14.529		5.64866	11.3526
4.84585	14.5305		5.65426	11.3423
4.84944	14.5392		5.65839	11.336
4.85304	14.5431		5.66256	11.3282
4.85776	14.5475		5.66815	11.3233
4.86135	14.5465		5.67224	11.3227
4.86491	14.5468		5.67646	11.321
4.86963	14.5347		5.68207	11.3178
4.87329	14.5246		5.68619	11.3149
4.87685	14.5086		5.69038	11.3164
4.88156	14.4943		5.69594	11.3128
4.88517	14.4833		5.70009	11.3135
4.88874	14.4771		5.70423	11.3085
4.89343	14.4638		5.70981	11.3036
4.89709	14.4597		5.71396	11.2972
4.90069	14.4576		5.71814	11.2977
4.90541	14.4592		5.7237	11.2942
4.90899	14.4585		5.72783	11.2971
4.91257	14.4553		5.73201	11.2929
4.9173	14.4452		5.73759	11.2888
4.9209	14.4377		5.7417	11.2788
4.92447	14.4356		5.74589	11.2736
4.92918	14.4316		5.75146	11.2604
4.93283	14.4345		5.75557	11.2595
4.93636	14.4353		5.75971	11.2546
4.94108	14.432		5.76533	11.2498
4.94472	14.423		5.76948	11.2426
4.94829	14.4171		5.77368	11.2391
4.95289	14.3948		5.77923	11.2309
4.95657	14.3893		5.78334	11.2273
4.96017	14.4072		5.78751	11.2198
4.96489	14.4554		5.79309	11.2148
4.96849	14.4817		5.79726	11.2161
4.9721	14.5071		5.80144	11.2209
4.97681	14.5269		5.80701	11.2261
4.98043	14.5399		5.81111	11.2298
4.98399	14.5391		5.81533	11.2319
4.9887	14.5314		5.82091	11.2324
4.99234	14.5219		5.82505	11.2339
4.99592	14.5201		5.8292	11.2343
5.00064	14.5208		5.83476	11.236
5.00426	14.5295		5.83895	11.2362
5.00779	14.5419		5.84308	11.2377
5.01251	14.5548		5.84864	11.2325
5.01615	14.5605		5.85279	11.2318
5.01973	14.5619		5.857	11.2298
5.02442	14.555		5.86255	11.23
5.02803	14.5507		5.86671	11.224
5.03161	14.5474		5.87085	11.2178
5.03635	14.5385		5.87647	11.2043
5.03996	14.5326		5.88058	11.2047
5.04352	14.5299		5.88482	11.2039
5.04824	14.5307		5.89041	11.2144
5.05184	14.5368		5.89447	11.2192
5.05542	14.5482		5.89865	11.2282
5.06013	14.5605		5.90426	11.2335
5.06374	14.5709		5.90841	11.2426
5.06731	14.578		5.91256	11.2448
5.07203	14.589		5.91812	11.2542
5.07565	14.599		5.92224	11.2608
5.07923	14.6113		5.92641	11.2686
5.08396	14.6184		5.93202	11.2743
5.08753	14.6199		5.93615	11.2799
5.09116	14.614		5.94037	11.2848
5.09588	14.6056		5.94592	11.2813
5.09948	14.5954		5.95	11.2932
5.10303	14.5899		5.95423	11.3194
5.10776	14.5773		5.95981	11.3482
5.11137	14.5732		5.96392	11.3612
5.11494	14.5702		5.96811	11.3716
5.11965	14.5785		5.9737	11.3811
5.12325	14.5901		5.97783	11.3904
5.12679	14.6076		5.98199	11.3965
5.13151	14.6197		5.9876	11.4057
5.13516	14.631		5.99172	11.4098
5.13873	14.6396		5.99592	11.4174
5.14344	14.6532		6.00148	11.4285
5.14706	14.6669		6.00561	11.4431
5.15063	14.6857		6.0098	11.4545
5.15539	14.7042		6.0154	11.4664
5.15901	14.7147		6.01947	11.4699
5.16257	14.7217		6.0237	11.4775
5.16729	14.7256		6.0293	11.4911
5.17091	14.7315		6.03338	11.5087
5.17447	14.7343		6.03755	11.5251
5.17918	14.7332		6.04313	11.5487
5.18278	14.729		6.04727	11.5603
5.18635	14.7282		6.05143	11.5774
5.19105	14.7279		6.057	11.595
5.19469	14.7323		6.06113	11.614
5.19826	14.7369		6.06532	11.6263
5.20299	14.7436		6.0709	11.64
5.20659	14.7476		6.07505	11.6445
5.21019	14.7544		6.07923	11.6507
5.2149	14.7644		6.0848	11.6571
5.2185	14.7798		6.08891	11.6695
5.22207	14.799		6.09311	11.6808
5.22682	14.8244		6.0987	11.6956
5.23042	14.8355		6.10284	11.7038
5.23401	14.8482		6.10701	11.714
5.23873	14.8554		6.11258	11.7214
5.2423	14.8649		6.11671	11.7308
5.24586	14.8694		6.12086	11.7388
5.25059	14.8733		6.12645	11.7485
5.25422	14.8728		6.13059	11.7582
5.25779	14.8759		6.13476	11.7654
5.26251	14.8787		6.14036	11.7793
5.26608	14.8878		6.14446	11.7892
5.26967	14.8982		6.14862	11.8015
5.2744	14.9116		6.15422	11.8114
5.27803	14.9195		6.15832	11.8181
5.28158	14.9254		6.16255	11.8195
5.28631	14.9273		6.16812	11.8214
5.28994	14.93		6.17225	11.8211
5.2935	14.9334		6.17639	11.8259
5.29821	14.9307		6.18199	11.8261
5.30181	14.9265		6.18616	11.8322
5.30539	14.9233		6.19036	11.8326
5.31011	14.9264		6.19592	11.8401
5.31375	14.9307		6.20005	11.8447
5.31731	14.9396		6.20425	11.8544
5.322	14.9408		6.20981	11.8568
5.32562	14.9449		6.21394	11.8612
5.32924	14.9468		6.2181	11.8636
5.33396	14.9506		6.22365	11.8671
5.33758	14.9463		6.22778	11.874
5.34113	14.9416		6.23199	11.8831
5.34584	14.9191		6.2376	11.8896
5.34948	14.9003		6.24168	11.8945
5.35304	14.8791		6.24585	11.897
5.35776	14.8668		6.25146	11.908
5.36139	14.8664		6.25562	11.9199
5.36494	14.8759		6.25977	11.9325
5.36964	14.8871		6.26536	11.9455
5.37327	14.9021		6.26949	11.9517
5.37683	14.9175		6.27369	11.9606
5.38154	14.9466		6.27925	11.9684
5.38512	14.9695		6.28337	11.9806
5.38872	14.994		6.28755	11.9888
5.39344	15.0122		6.29311	12.0038
5.39708	15.0152		6.29721	12.0089
5.40063	15.009		6.30143	12.0213
5.40532	14.9922		6.30699	12.0337
5.40897	14.9782		6.31111	12.0487
5.41253	14.9632		6.31527	12.0587
5.41728	14.9404		6.3209	12.0742
5.42087	14.9195		6.32506	12.0775
5.42443	14.9046		6.32923	12.0872
5.42914	14.8926		6.3348	12.0929
5.43277	14.9014		6.33892	12.1057
5.43635	14.9155		6.3431	12.1103
5.44107	14.9479		6.34865	12.1219
5.44466	14.9706		6.3528	12.1256
5.44827	14.9988		6.35696	12.1351
5.453	15.0236		6.36257	12.1419
5.45662	15.0414		6.36665	12.1512
5.46015	15.0475		6.37085	12.1553
5.46488	15.051		6.37648	12.1623
5.4685	15.0466		6.38061	12.1632
5.47209	15.0467		6.38478	12.1646
5.47679	15.046		6.39036	12.1614
5.4804	15.053		6.39451	12.1612
5.48397	15.0604		6.39866	12.1603
5.48866	15.0793		6.40425	12.1599
5.49233	15.0966		6.4084	12.1594
5.49593	15.1209		6.41257	12.1598
5.50061	15.1503		6.41815	12.1615
5.50419	15.1709		6.42226	12.1638
5.50781	15.1871		6.42642	12.1685
5.51256	15.1987		6.43199	12.1691
5.51615	15.1952		6.43611	12.1731
5.51969	15.1804		6.44033	12.1757
5.52441	15.1538		6.44591	12.1831
5.52803	15.1376		6.45	12.1881
5.53159	15.1327		6.45415	12.1958
5.53632	15.1329		6.45974	12.1977
5.53995	15.1446		6.4639	12.2054
5.54348	15.1588		6.46807	12.204
5.5482	15.1847		6.47364	12.2084
5.55182	15.2053		6.47777	12.2066
5.55541	15.228		6.48196	12.2103
5.56014	15.2456		6.48755	12.2088
5.56373	15.259		6.49169	12.2129
5.56736	15.2654		6.49585	12.2141
5.57209	15.2785		6.50142	12.2233
5.5757	15.2863		6.5055	12.2296
5.57924	15.2967		6.50974	12.2389
5.58397	15.2995		6.51536	12.2463
5.58759	15.3046		6.51949	12.2499
5.59117	15.3068		6.52365	12.2548
5.59588	15.3219		6.52924	12.2602
5.59948	15.3367		6.53336	12.2672
5.60303	15.3587		6.53754	12.2708
5.60773	15.3786		6.54311	12.2761
5.61141	15.3886		6.54725	12.2772
5.61499	15.3931		6.55145	12.2851
5.6197	15.3927		6.55699	12.2897
5.62329	15.3879		6.56113	12.3009
5.62692	15.38		6.5653	12.3051
5.63164	15.3584		6.5709	12.3178
5.63524	15.341		6.57503	12.3213
5.6388	15.3293		6.57926	12.3323
5.6435	15.3236		6.58483	12.3379
5.64715	15.327		6.58895	12.3478
5.65065	15.33		6.59309	12.3518
5.65536	15.3569		6.59871	12.361
5.65897	15.3883		6.60284	12.3648
5.66254	15.4196		6.60702	12.3727
5.66723	15.4457		6.61258	12.3798
5.67086	15.4657		6.61671	12.3893
5.67442	15.4739		6.62088	12.3968
5.67916	15.479		6.62644	12.4067
5.68277	15.476		6.63057	12.4128
5.68638	15.478		6.63478	12.4216
5.69109	15.4772		6.64035	12.4307
5.69471	15.4846		6.64442	12.4381
5.69825	15.4893		6.64864	12.4467
5.70297	15.4942		6.65429	12.4555
5.7066	15.4926		6.65841	12.4633
5.71014	15.4943		6.66255	12.4698
5.71489	15.4915		6.66814	12.4799
5.71851	15.4983		6.67229	12.4876
5.72205	15.5054		6.67647	12.499
5.72675	15.515		6.68206	12.5067
5.73041	15.5182		6.68618	12.5177
5.73398	15.5237		6.69035	12.5222
5.73869	15.5223		6.69593	12.5327
5.7423	15.5217		6.70004	12.5378
5.74589	15.5238		6.70424	12.549
5.75062	15.5258		6.70984	12.5541
5.75424	15.531		6.71393	12.5634
5.75779	15.5372		6.71816	12.5655
5.76251	15.5447		6.72377	12.5761
5.76614	15.555		6.72787	12.5809
5.76972	15.572		6.73202	12.5901
5.77444	15.5839		6.73762	12.594
5.77805	15.5892		6.74177	12.5993
5.78162	15.5888		6.74593	12.6019
5.78633	15.5909		6.75148	12.6113
5.78996	15.5917		6.75559	12.6168
5.79354	15.5976		6.75976	12.6264
5.79827	15.5985		6.76534	12.6322
5.80182	15.6015		6.76962	12.6343
5.80545	15.6029		6.77366	12.6291
5.81011	15.6094		6.77922	12.6309
5.81374	15.6149		6.78331	12.6474
5.81733	15.6315		6.78753	12.6618
5.82206	15.6496		6.79314	12.6736
5.82566	15.6636		6.79724	12.6789
5.82924	15.673		6.80143	12.6867
5.83395	15.6884		6.80698	12.6935
5.83752	15.6999		6.81115	12.7028
5.84109	15.7144		6.8153	12.7086
5.84582	15.7279		6.8209	12.716
5.84944	15.7365		6.82501	12.7179
5.85304	15.7426		6.82922	12.7223
5.85777	15.7434		6.8348	12.7245
5.86136	15.7418		6.83893	12.7329
5.86493	15.7338		6.84307	12.7355
5.86969	15.7151		6.84866	12.7429
5.8733	15.6993		6.85276	12.7452
5.87688	15.6855		6.85699	12.7532
5.88159	15.6713		6.86258	12.7571
5.88521	15.6677		6.86668	12.7661
5.88879	15.6669		6.87084	12.7704
5.8935	15.6683		6.87643	12.7794
5.8971	15.6677		6.8806	12.782
5.90067	15.6734		6.88477	12.7882
5.90536	15.6753		6.89034	12.7948
5.909	15.6808		6.8945	12.8027
5.91256	15.6816		6.89866	12.8086
5.91726	15.6845		6.90425	12.8169
5.92087	15.6814		6.9084	12.8226
5.92447	15.6863		6.91256	12.8288
5.9292	15.6886		6.91811	12.8376
5.93282	15.6964		6.92225	12.8454
5.93637	15.7019		6.92647	12.8551
5.9411	15.7113		6.93208	12.8606
5.94472	15.7169		6.93616	12.8664
5.9483	15.7282		6.94032	12.8678
5.95301	15.7366		6.9459	12.8747
5.95662	15.748		6.95005	12.8802
5.96017	15.7551		6.95423	12.8903
5.96488	15.767		6.95982	12.899
5.96849	15.7747		6.96394	12.9072
5.97207	15.7854		6.96811	12.9094
5.9768	15.7998		6.97367	12.9168
5.98038	15.8152		6.97776	12.921
5.98397	15.8306		6.98193	12.9293
5.98869	15.8492		6.98756	12.9362
5.99232	15.8598		6.99165	12.9458
5.99588	15.8693		6.99591	12.9479
6.00053	15.8749		7.00151	12.9558
6.0042	15.8763		7.00559	12.9586
6.00778	15.8873		7.00973	12.9663
6.0125	15.9043		7.01532	12.9677
6.01611	15.9167		7.01951	12.9719
6.01969	15.9277		7.02371	12.9727
6.0244	15.947		7.02928	12.9779
6.02804	15.9617		7.0334	12.9824
6.03162	15.9834		7.0376	12.989
6.03634	16.0069		7.04315	12.9903
6.03994	16.0262		7.04729	12.9946
6.04353	16.0432		7.05146	12.9977
6.04826	16.0659		7.05702	13.0056
6.05187	16.0788		7.06111	13.0139
6.05541	16.0956		7.06532	13.0216
6.06012	16.1062		7.07091	13.0317
6.06374	16.1132		7.07504	13.0357
6.06733	16.116		7.07919	13.0426
6.07203	16.1223		7.08478	13.0485
6.07562	16.1267		7.08895	13.0581
6.0792	16.137		7.09312	13.0653
6.08391	16.148		7.0987	13.0749
6.08754	16.1574		7.10286	13.0796
6.09116	16.1672		7.10701	13.0864
6.09587	16.1811		7.11257	13.0907
6.09944	16.1934		7.11672	13.0995
6.10303	16.2074		7.12084	13.1045
6.10777	16.2267		7.12643	13.1146
6.11138	16.2374		7.13057	13.1181
6.11494	16.2485		7.13479	13.1274
6.11962	16.2605		7.14032	13.1344
6.12327	16.2735		7.14446	13.1447
6.12681	16.2871		7.1486	13.1515
6.13154	16.3089		7.15421	13.1617
6.13517	16.3217		7.15836	13.1675
6.13872	16.3381		7.16254	13.1733
6.14344	16.3573		7.16808	13.1735
6.14708	16.3769		7.17224	13.1774
6.15065	16.3932		7.1764	13.1847
6.15539	16.4166		7.18201	13.1963
6.15896	16.429		7.18614	13.2033
6.16257	16.4452		7.19031	13.2094
6.16728	16.4572		7.1959	13.218
6.17088	16.4732		7.20002	13.2252
6.17445	16.4869		7.20422	13.2336
6.17918	16.5074		7.20985	13.2415
6.1828	16.5181		7.21395	13.2488
6.18635	16.5301		7.21811	13.2535
6.19109	16.5427		7.22369	13.2611
6.19472	16.5574		7.22785	13.2655
6.19827	16.5734		7.23202	13.276
6.20298	16.5922		7.23758	13.2812
6.20664	16.6035		7.2417	13.2882
6.21023	16.614		7.2459	13.2888
6.21492	16.6261		7.25143	13.2959
6.21852	16.6364		7.25558	13.2998
6.22209	16.6499		7.25976	13.3121
6.22682	16.6641		7.26533	13.3159
6.23043	16.6741		7.26946	13.3235
6.23399	16.6807		7.27368	13.3266
6.2387	16.689		7.27926	13.3319
6.24232	16.6954		7.28336	13.3353
6.24587	16.7079		7.28751	13.3463
6.2506	16.7169		7.29312	13.353
6.25421	16.7258		7.29729	13.361
6.2578	16.7288		7.30145	13.3628
6.26251	16.7335		7.30698	13.3685
6.26611	16.7359		7.31112	13.3731
6.26968	16.7413		7.3153	13.3811
6.27441	16.7354		7.32086	13.3873
6.27802	16.7304		7.32502	13.3924
6.28159	16.7166		7.3292	13.3967
6.28633	16.6928		7.33479	13.402
6.28993	16.6644		7.33886	13.407
6.29349	16.6318		7.34309	13.412
6.2982	16.5595		7.34868	13.419
6.30182	16.4856		7.35281	13.4202
6.3054	16.3909		7.35697	13.4235
6.31011	16.2441		7.36257	13.4272
6.3137	16.1347		7.36671	13.4359
6.31727	16.0412		7.37088	13.4406
6.32198	15.9426		7.37647	13.4473
6.32562	15.8871		7.38058	13.4476
6.32919	15.849		7.38477	13.4515
6.33392	15.8112		7.39034	13.4514
6.3375	15.7971		7.39449	13.461
6.34109	15.79		7.39866	13.4645
6.34581	15.7856		7.40425	13.4719
6.34943	15.7775		7.40837	13.4715
6.35301	15.7706		7.41259	13.4759
6.35776	15.7523		7.41815	13.4762
6.36137	15.7429		7.42227	13.4838
6.36497	15.7249		7.42644	13.4878
6.36967	15.6985		7.432	13.4945
6.37328	15.6711		7.43617	13.4956
6.37688	15.6524		7.44031	13.4977
6.38156	15.6308		7.4459	13.4994
6.38521	15.6295		7.45004	13.5049
6.38878	15.6307		7.4542	13.5103
6.39348	15.6439		7.45978	13.5138
6.39707	15.6558		7.4639	13.517
6.40066	15.6749		7.46808	13.5187
6.40537	15.6989		7.47365	13.5228
6.409	15.7248		7.47777	13.5245
6.41256	15.7504		7.48199	13.5334
6.41726	15.7823		7.4876	13.5366
6.42088	15.8027		7.49169	13.5419
6.42447	15.8243		7.49585	13.5429
6.42916	15.8443		7.50142	13.5486
6.43279	15.8549		7.5056	13.5527
6.43634	15.8576		7.50977	13.561
6.44107	15.8453		7.51534	13.5642
6.4447	15.8263		7.51945	13.569
6.44829	15.8032		7.52366	13.5689
6.45299	15.7749		7.52919	13.5738
6.45658	15.7598		7.53332	13.5775
6.46017	15.7536		7.53747	13.5853
6.46494	15.7467		7.54308	13.5881
6.46857	15.7483		7.54719	13.5937
6.47213	15.7478		7.55143	13.5953
6.47685	15.7519		7.557	13.6008
6.48044	15.757		7.56112	13.6048
6.484	15.7685		7.56527	13.6121
6.48873	15.7817		7.57087	13.6176
6.49234	15.7955		7.57502	13.6198
6.49591	15.8051		7.57922	13.6219
6.50063	15.8185		7.58481	13.6237
6.50426	15.8216		7.5889	13.6309
6.5078	15.8258		7.5931	13.6362
6.51252	15.8187		7.59869	13.6408
6.51612	15.8117		7.60284	13.6412
6.51975	15.7987		7.60703	13.6436
6.52445	15.7872		7.61261	13.6461
6.52804	15.7808		7.61671	13.6523
6.53163	15.7838		7.62091	13.6571
6.53631	15.7879		7.6265	13.6639
6.53995	15.7965		7.63058	13.6632
6.54353	15.8076		7.63476	13.6674
6.54825	15.8246		7.64033	13.6684
6.55184	15.838		7.64447	13.6763
6.55541	15.8514		7.64863	13.6774
6.56012	15.8615		7.65422	13.6828
6.56378	15.8651		7.65836	13.6818
6.56733	15.8664		7.66257	13.6854
6.57206	15.8616		7.66814	13.6841
6.57564	15.8618		7.67226	13.6893
6.57922	15.8574		7.67642	13.6904
6.58396	15.8566		7.68203	13.6948
6.58759	15.855		7.68612	13.6947
6.59115	15.8593		7.69037	13.6981
6.59584	15.8606		7.69594	13.6995
6.59944	15.8664		7.70004	13.7033
6.60299	15.8686		7.7042	13.7062
6.60774	15.877		7.7098	13.7088
6.61135	15.8815		7.71397	13.711
6.61493	15.8912		7.71813	13.7126
6.61963	15.8998		7.72372	13.7154
6.62327	15.911		7.72783	13.7163
6.62686	15.9183		7.73203	13.7211
6.63156	15.9331		7.73763	13.7199
6.63515	15.94		7.74178	13.7245
6.63877	15.9522		7.74592	13.7234
6.64349	15.9595		7.75147	13.728
6.64709	15.9657		7.75559	13.7285
6.65064	15.9663		7.75978	13.7358
6.65537	15.9667		7.76539	13.7363
6.65902	15.9663		7.76952	13.742
6.66259	15.9658		7.77367	13.7412
6.66728	15.9648		7.7792	13.7457
6.67087	15.9659		7.78337	13.7464
6.67446	15.9686		7.78755	13.7518
6.67919	15.9722		7.79315	13.7534
6.6828	15.9796		7.79728	13.7568
6.68641	15.9848		7.80148	13.756
6.69109	15.9957		7.80704	13.7599
6.69467	16.0061		7.81116	13.761
6.69826	16.0221		7.81534	13.7666
6.70298	16.0325		7.82092	13.7675
6.70659	16.0407		7.82504	13.7705
6.71016	16.0424		7.82926	13.7713
6.71484	16.0422		7.83483	13.776
6.7185	16.0364		7.83894	13.7787
6.72208	16.0457		7.84309	13.7835
6.7268	16.061		7.84869	13.7855
6.73042	16.0744		7.85285	13.7873
6.734	16.0858		7.857	13.7909
6.7387	16.1076		7.86258	13.7923
6.74233	16.1246		7.8667	13.7997
6.7459	16.1472		7.87087	13.8011
6.75061	16.1702		7.87646	13.8063
6.75421	16.1895		7.88061	13.805
6.75782	16.204		7.88477	13.8106
6.76253	16.2167		7.89036	13.8119
6.76613	16.2269		7.89446	13.8189
6.76966	16.236		7.89867	13.819
6.77441	16.2411		7.90426	13.8252
6.77804	16.2434		7.9084	13.8251
6.78162	16.2467		7.91254	13.8316
6.78634	16.2511		7.9181	13.8357
6.78994	16.2621		7.92227	13.8418
6.79351	16.2735		7.92645	13.8444
6.7982	16.2885		7.93204	13.8531
6.80187	16.297		7.93616	13.8561
6.80543	16.3077		7.94034	13.8615
6.81015	16.3187		7.9459	13.8656
6.81372	16.3293		7.95004	13.8705
6.81733	16.3389		7.95423	13.8741
6.82207	16.3514		7.95978	13.8784
6.82569	16.353		7.96393	13.8817
6.82924	16.3564		7.96814	13.8838
6.83395	16.3533		7.97369	13.8857
6.83757	16.3611		7.9778	13.8896
6.84113	16.3675		7.98195	13.8957
6.84585	16.3785		7.98754	13.9015
6.84947	16.384		7.99171	13.9068
6.85302	16.392		7.99598	13.9089
6.8577	16.3961		8.00149	13.9048
6.86131	16.4075		8.00557	13.9066
6.86489	16.4159		8.00975	13.9154
6.86962	16.4275		8.01534	13.923
6.87321	16.4308		8.01949	13.9288
6.87679	16.434		8.02365	13.9303
6.88155	16.4318		8.02926	13.9377
6.88517	16.435		8.03334	13.9412
6.88875	16.4395		8.03756	13.9492
6.89348	16.4449		8.04315	13.9508
6.89707	16.4488		8.0473	13.9555
6.90067	16.4527		8.05142	13.9513
6.90537	16.4599		8.05702	13.9551
6.90897	16.4677		8.06114	13.9579
6.91253	16.4793		8.06532	13.9665
6.91722	16.4932		8.07089	13.9682
6.92087	16.5068		8.07504	13.9711
6.92446	16.5186		8.07921	13.9699
6.92917	16.5379		8.0848	13.9729
6.93274	16.5503		8.08895	13.9775
6.93638	16.5721		8.0931	13.9836
6.94109	16.5935		8.09865	13.9856
6.9447	16.6116		8.10281	13.9878
6.94828	16.6224		8.107	13.9887
6.953	16.6414		8.11258	13.9893
6.95662	16.6545		8.11672	13.995
6.9602	16.6732		8.12088	14.0004
6.96489	16.6857		8.12647	14.0059
6.96851	16.6959		8.13065	14.0062
6.97208	16.6995		8.13477	14.0083
6.97677	16.7077		8.14036	14.0093
6.98041	16.7107		8.14451	14.0164
6.98393	16.7175		8.14866	14.0205
6.9887	16.7204		8.15423	14.0246
6.99228	16.7266		8.15837	14.0256
6.99588	16.7286		8.16253	14.0282
7.0006	16.7326		8.16809	14.0295
7.00422	16.7381		8.1722	14.036
7.00777	16.7444		8.17641	14.0406
7.01247	16.7502		8.18201	14.0466
7.01613	16.7498		8.18613	14.0468
7.01972	16.7515		8.19029	14.0523
7.02443	16.7521		8.19587	14.053
7.02803	16.7555		8.20001	14.06
7.03158	16.7583		8.2042	14.0629
7.0363	16.7634		8.20978	14.0687
7.03995	16.7638		8.21392	14.07
7.04353	16.7706		8.21811	14.0742
7.04823	16.7736		8.22369	14.0752
7.05185	16.7822		8.2278	14.0813
7.05543	16.7862		8.23196	14.0845
7.06016	16.7918		8.23755	14.0912
7.0638	16.792		8.24165	14.0944
7.06735	16.7966		8.24588	14.0987
7.07206	16.7957		8.25148	14.1033
7.07568	16.8024		8.25557	14.1091
7.07925	16.8069		8.25973	14.1167
7.08397	16.8099		8.26531	14.1234
7.08755	16.8105		8.26947	14.1306
7.09113	16.8115		8.27366	14.1322
7.09583	16.8118		8.27925	14.1416
7.09947	16.814		8.28337	14.1476
7.10304	16.8178		8.28755	14.1571
7.10775	16.8214		8.29313	14.1615
7.11134	16.8263		8.29728	14.1683
7.11496	16.8295		8.30145	14.17
7.11966	16.8408		8.307	14.1764
7.12327	16.8485		8.31109	14.1789
7.12684	16.8632		8.31531	14.1869
7.13154	16.8755		8.3209	14.1895
7.13515	16.8897		8.32499	14.194
7.13874	16.8998		8.32917	14.1935
7.14344	16.9192		8.33476	14.1988
7.14705	16.9293		8.33893	14.203
7.1506	16.9452		8.3431	14.2109
7.15533	16.96		8.34868	14.2148
7.15897	16.9737		8.35284	14.2178
7.16253	16.9816		8.35703	14.2193
7.16724	16.9965		8.36258	14.2225
7.17082	17.0069		8.36672	14.2277
7.17441	17.022		8.37086	14.2322
7.17916	17.0341		8.37646	14.2348
7.18276	17.0462		8.38056	14.2355
7.18634	17.0538		8.38479	14.2373
7.19105	17.0673		8.39039	14.2395
7.19466	17.0748		8.39448	14.2443
7.19823	17.0833		8.39865	14.2475
7.20298	17.0897		8.40425	14.252
7.2066	17.0928		8.40843	14.2517
7.21016	17.0969		8.4126	14.2546
7.21486	17.0997		8.41818	14.2554
7.2185	17.1047		8.42228	14.2631
7.22209	17.1067		8.42647	14.2648
7.22679	17.1081		8.43203	14.2687
7.23038	17.1059		8.43614	14.2665
7.23402	17.1087		8.44031	14.2688
7.23872	17.1082		8.4459	14.2682
7.24235	17.1148		8.45	14.275
7.24592	17.1175		8.45421	14.2767
7.25064	17.1252		8.4598	14.2817
7.25426	17.126		8.46391	14.2819
7.25786	17.1347		8.46808	14.2855
7.26255	17.1385		8.47366	14.2874
7.26615	17.1496		8.47781	14.2943
7.26971	17.1549		8.48197	14.2975
7.27442	17.1658		8.48755	14.3017
7.27806	17.1716		8.49169	14.3042
7.28162	17.1816		8.49586	14.3074
7.28633	17.1909		8.50142	14.3102
7.28989	17.2012		8.50557	14.3141
7.2935	17.2093		8.50972	14.3178
7.29824	17.2228		8.51531	14.3198
7.30187	17.2308		8.51941	14.3221
7.30544	17.2388		8.52362	14.3237
7.31013	17.2486		8.5292	14.3277
7.31377	17.2559		8.5333	14.3303
7.31732	17.2647		8.53745	14.335
7.32202	17.2721		8.54306	14.337
7.32566	17.2792		8.54725	14.3441
7.32922	17.2824		8.55143	14.3469
7.33392	17.29		8.55698	14.3536
7.33757	17.2948		8.56111	14.3541
7.34114	17.3032		8.56527	14.3596
7.34586	17.3077		8.57087	14.3591
7.34945	17.3136		8.57502	14.364
7.35316	17.3143		8.5792	14.3634
7.3578	17.306		8.58479	14.3698
7.36142	17.3048		8.58891	14.3727
7.36495	17.3167		8.59311	14.3786
7.3697	17.3255		8.5987	14.3797
7.37331	17.3333		8.60284	14.384
7.37687	17.3362		8.607	14.385
7.38158	17.345		8.61258	14.3918
7.38516	17.3488		8.61674	14.3949
7.38875	17.3579		8.62092	14.4024
7.39343	17.3654		8.62651	14.4068
7.39708	17.3729		8.63063	14.4114
7.40067	17.3775		8.63482	14.415
7.40539	17.3896		8.64038	14.4216
7.40899	17.399		8.6445	14.4281
7.4126	17.411		8.64867	14.4345
7.41734	17.4212		8.65427	14.4421
7.42095	17.4291		8.65835	14.4443
7.42452	17.4357		8.66258	14.4502
7.42924	17.4424		8.66816	14.4556
7.43284	17.4477		8.67226	14.4656
7.43639	17.4563		8.67639	14.4723
7.4411	17.4691		8.68201	14.4829
7.4447	17.4752		8.68616	14.486
7.44828	17.4847		8.69034	14.4932
7.45296	17.4921		8.69591	14.4999
7.4566	17.503		8.70003	14.5095
7.46015	17.5117		8.70422	14.5147
7.46487	17.5255		8.7098	14.5243
7.46847	17.5318		8.71393	14.5281
7.47208	17.5431		8.71809	14.5348
7.47676	17.5507		8.72369	14.54
7.48042	17.561		8.72782	14.5505
7.48396	17.57		8.73202	14.5571
7.48868	17.584		8.73762	14.5679
7.4923	17.5897		8.74178	14.5716
7.49589	17.5979		8.74591	14.5805
7.50058	17.6041		8.75149	14.5876
7.50419	17.613		8.75563	14.5947
7.50776	17.621		8.75977	14.5988
7.51249	17.6349		8.76536	14.6082
7.51612	17.6423		8.7695	14.6145
7.51973	17.6499		8.77361	14.6121
7.52445	17.6564		8.7792	14.6049
7.52804	17.6643		8.78337	14.6128
7.53162	17.6743		8.78755	14.6275
7.53635	17.6832		8.79313	14.64
7.53996	17.6894		8.79725	14.6492
7.54352	17.6947		8.8015	14.6574
7.5482	17.6998		8.80708	14.6702
7.55182	17.704		8.81119	14.6782
7.55539	17.7138		8.81535	14.6876
7.56011	17.7215		8.82093	14.6951
7.56372	17.7296		8.82511	14.7025
7.56731	17.7334		8.82927	14.7055
7.57202	17.7405		8.83482	14.7147
7.57565	17.7457		8.83896	14.7208
7.57923	17.7561		8.84314	14.7306
7.58394	17.7637		8.84872	14.7346
7.58753	17.7721		8.85283	14.7407
7.59114	17.7748		8.85698	14.7405
7.59585	17.7829		8.86258	14.7474
7.59947	17.7875		8.86668	14.7523
7.60303	17.7976		8.87088	14.7651
7.60775	17.8039		8.87646	14.7704
7.61136	17.8108		8.88058	14.7771
7.61493	17.8122		8.88471	14.7803
7.61964	17.8182		8.89028	14.7874
7.62325	17.822		8.89446	14.7938
7.62682	17.8302		8.89863	14.804
7.63153	17.8379		8.90422	14.8121
7.63519	17.8431		8.90835	14.8192
7.63877	17.8466		8.91252	14.8235
7.64347	17.8525		8.91808	14.8304
7.64707	17.8586		8.92222	14.8379
7.65064	17.8659		8.92642	14.85
7.65539	17.8736		8.93203	14.8588
7.659	17.8773		8.93612	14.865
7.66257	17.8838		8.94035	14.8716
7.66729	17.8871		8.94594	14.8781
7.67093	17.895		8.95008	14.887
7.67449	17.9001		8.95417	14.8933
7.6792	17.9065		8.95977	14.9011
7.68281	17.9078		8.96394	14.9032
7.68639	17.9127		8.96812	14.9094
7.69108	17.9147		8.97369	14.9132
7.69471	17.9208		8.9778	14.9222
7.69828	17.9248		8.982	14.9292
7.703	17.9326		8.98757	14.9397
7.70658	17.9353		8.9917	14.9427
7.7102	17.9402		8.99589	14.9502
7.71492	17.9432		9.00146	14.9533
7.71854	17.9486		9.00553	14.9607
7.72207	17.9517		9.00976	14.9651
7.7268	17.9602		9.01537	14.9751
7.73041	17.9621		9.01947	14.9783
7.734	17.9672		9.02363	14.9861
7.73869	17.9699		9.02923	14.9878
7.74231	17.9756		9.03339	14.998
7.74586	17.9807		9.03756	15.0046
7.75057	17.9875		9.04314	15.014
7.75422	17.9916		9.04724	15.0186
7.75781	17.9966		9.05144	15.0234
7.76252	18.0004		9.057	15.0281
7.76611	18.0039		9.06113	15.0341
7.76969	18.0102		9.06532	15.0421
7.77443	18.0161		9.07089	15.0485
7.77803	18.022		9.07498	15.0538
7.7816	18.0247		9.07922	15.058
7.78631	18.0294		9.08481	15.0676
7.78991	18.0327		9.08892	15.0747
7.7935	18.0406		9.09309	15.0831
7.79821	18.0453		9.09868	15.0893
7.80183	18.051		9.10283	15.0964
7.80539	18.0522		9.10702	15.1013
7.81009	18.0566		9.11261	15.1105
7.81373	18.0583		9.11673	15.116
7.81731	18.0681		9.12094	15.1254
7.82203	18.0749		9.1265	15.1293
7.82561	18.0817		9.13063	15.1359
7.82923	18.084		9.13481	15.1374
7.83396	18.091		9.14038	15.1435
7.83758	18.0946		9.14446	15.1472
7.84112	18.1033		9.14867	15.1564
7.84586	18.1089		9.15426	15.16
7.84948	18.1147		9.15839	15.1679
7.85306	18.1174		9.16256	15.1713
7.85775	18.1194		9.16812	15.1807
7.86136	18.1218		9.1723	15.1861
7.8649	18.1274		9.17645	15.1965
7.86961	18.133		9.18203	15.2014
7.87325	18.1363		9.18616	15.2089
7.87686	18.1398		9.19033	15.2108
7.88156	18.1414		9.1959	15.2172
7.88512	18.147		9.20003	15.2216
7.88872	18.1533		9.20419	15.2302
7.89345	18.1612		9.20979	15.2383
7.89706	18.163		9.21389	15.2442
7.90064	18.1685		9.21809	15.2489
7.90536	18.1695		9.22372	15.2573
7.90898	18.1771		9.2278	15.2648
7.91253	18.1804		9.23194	15.2742
7.91724	18.1894		9.23754	15.2834
7.92088	18.1902		9.24171	15.2888
7.92447	18.1968		9.24588	15.2947
7.92917	18.1983		9.25145	15.298
[truncated: 2,707 more rows]

## Sheet: Fig. 2b
Cell migration rate (μm/h)
Rand.	Spin.
89.4	113.4
98.4	107.8
91.3	112.9
102.5	131.5
86.9	98.1
104.3	105.5
110.5	104.3
83.8	113.2

## Sheet: Fig. 2d
Total tube length (mm)
TCP	Rand.	Spin.
5.123	6.01	6.134
5.667	5.246	6.387
4.896	5.552	6.852
5.987	5.487	5.85
5.441	5.376	6.229
5.49	5.521	5.963

## Sheet: Fig. 2f
Extension rate (um/day)
Mouse			Rat
Random	SpinMed		Random	SpinMed
223	335		195	354
210	321		218	362
217	354		224	317
189	308		238	344
211	344		191	359
202	346		203	372

## Sheet: Fig. 2j
MMRN1/GAPDH
Random	SpinMed
0.98	2.64
1.35	2.39
1.44	2.87

## Sheet: Fig. 3g-h
MMRN1-Fibroin			MMRN1-Collagen I			MMRN1-PCL			PECAM1-Fibroin			PECAM1-Collagen I			PECAM1-PCL
Time	Contact area		Time	Contact area		Time	Contact area		Time	Contact area		Time	Contact area		Time	Contact area
ns	mm²		ns	mm²		ns	mm²		ns	mm²		ns	mm²		ns	mm²
0	15.9945		0	15.301		0	9.442		0	12.754		0	6.847		0	7.4275
0.01	16.4485		0.01	13.9735		0.01	8.6565		0.01	12.6085		0.01	6.837		0.01	7.1805
0.02	16.2935		0.02	14.4705		0.02	9.1275		0.02	12.5185		0.02	6.399		0.02	6.8545
0.03	16.034		0.03	14.3395		0.03	8.194		0.03	12.02		0.03	7.0165		0.03	7.1755
0.04	16.8675		0.04	13.9785		0.04	9.359		0.04	11.309		0.04	7.054		0.04	6.341
0.05	16.9215		0.05	13.5585		0.05	8.372		0.05	12.695		0.05	7.131		0.05	6.3935
0.06	15.9495		0.06	13.243		0.06	9.1335		0.06	11.3025		0.06	6.906		0.06	6.4545
0.07	16.525		0.07	13.0725		0.07	9.1715		0.07	11.624		0.07	6.5175		0.07	6.6965
0.08	16.803		0.08	13.3425		0.08	8.9325		0.08	11.528		0.08	7.317		0.08	7.146
0.09	16.206		0.09	13.431		0.09	8.5155		0.09	11.94		0.09	7.03		0.09	6.787
0.1	17.025		0.1	12.7525		0.1	8.1725		0.1	12.455		0.1	6.6385		0.1	6.147
0.11	17.3915		0.11	13.6265		0.11	8.0835		0.11	11.503		0.11	7.1665		0.11	6.7505
0.12	17.2		0.12	14.0695		0.12	8.3975		0.12	11.905		0.12	6.751		0.12	6.5105
0.13	16.25		0.13	14.8255		0.13	8.88		0.13	12.1955		0.13	6.5755		0.13	6.5875
0.14	16.905		0.14	13.508		0.14	8.5365		0.14	13.166		0.14	7.231		0.14	6.232
0.15	17.3775		0.15	14.041		0.15	8.0735		0.15	12.3765		0.15	6.5515		0.15	6.5405
0.16	16.7805		0.16	15.2025		0.16	8.5775		0.16	11.7775		0.16	6.844		0.16	6.7265
0.17	17.569		0.17	14.1925		0.17	8.7275		0.17	12.0895		0.17	6.633		0.17	6.755
0.18	17.794		0.18	14.3015		0.18	8.221		0.18	12.13		0.18	6.5675		0.18	6.59
0.19	17.026		0.19	14.043		0.19	8.6085		0.19	12.556		0.19	6.9585		0.19	6.5225
0.2	17.269		0.2	14.3225		0.2	8.452		0.2	12.2205		0.2	6.516		0.2	6.712
0.21	17.3695		0.21	14.9795		0.21	8.6435		0.21	12.808		0.21	6.401		0.21	6.755
0.22	16.843		0.22	14.319		0.22	8.676		0.22	11.9625		0.22	7.0835		0.22	6.9815
0.23	17.0835		0.23	14.569		0.23	8.7745		0.23	11.988		0.23	6.992		0.23	6.2455
0.24	16.9105		0.24	15.255		0.24	7.9425		0.24	11.939		0.24	6.8025		0.24	5.6405
0.25	17.687		0.25	15.319		0.25	8.3395		0.25	12.7985		0.25	6.7365		0.25	6.1245
0.26	18.2095		0.26	14.1925		0.26	8.2235		0.26	13.415		0.26	6.6455		0.26	7.139
0.27	18.515		0.27	15.02		0.27	7.996		0.27	12.3885		0.27	6.815		0.27	6.725
0.28	17.6175		0.28	15.3105		0.28	8.527		0.28	12.188		0.28	7.17		0.28	6.752
0.29	17.967		0.29	15.2915		0.29	8.487		0.29	12.2185		0.29	6.8305		0.29	6.333
0.3	17.4285		0.3	14.722		0.3	8.457		0.3	12.842		0.3	6.585		0.3	6.569
0.31	18.079		0.31	15.236		0.31	8.288		0.31	12.088		0.31	6.124		0.31	6.373
0.32	17.7455		0.32	15.2185		0.32	8.62		0.32	12.922		0.32	6.4885		0.32	6.1615
0.33	17.2295		0.33	15.0255		0.33	8.2855		0.33	12.5555		0.33	6.9755		0.33	6.9145
0.34	17.791		0.34	14.953		0.34	8.571		0.34	12.6325		0.34	6.7175		0.34	7.221
0.35	17.861		0.35	15.2325		0.35	8.65		0.35	12.3935		0.35	7.266		0.35	6.735
0.36	18.3615		0.36	14.6415		0.36	7.987		0.36	12.3565		0.36	6.845		0.36	6.5155
0.37	16.523		0.37	14.8155		0.37	8.805		0.37	12.458		0.37	6.688		0.37	6.6475
0.38	16.294		0.38	14.784		0.38	8.804		0.38	12.2075		0.38	6.611		0.38	6.586
0.39	15.6065		0.39	15.352		0.39	9.012		0.39	11.9035		0.39	6.58		0.39	6.6935
0.4	15.8435		0.4	15.999		0.4	8.828		0.4	12.3295		0.4	7.0815		0.4	6.708
0.41	16.5255		0.41	14.8685		0.41	8.9495		0.41	12.372		0.41	6.82		0.41	7.174
0.42	16.306		0.42	15.7275		0.42	9.092		0.42	12.79		0.42	6.7205		0.42	6.842
0.43	16.039		0.43	16.1345		0.43	9.214		0.43	12.902		0.43	6.7505		0.43	6.6865
0.44	15.687		0.44	16.198		0.44	9.296		0.44	12.419		0.44	6.797		0.44	6.825
0.45	16.2695		0.45	16.933		0.45	9.1195		0.45	12.0955		0.45	6.781		0.45	6.5905
0.46	15.877		0.46	16.348		0.46	9.3775		0.46	12.551		0.46	6.6945		0.46	6.5185
0.47	15.482		0.47	16.437		0.47	9.2085		0.47	12.8785		0.47	6.7055		0.47	7.0465
0.48	16.389		0.48	16.548		0.48	8.98		0.48	11.665		0.48	6.4945		0.48	6.6635
0.49	16.8575		0.49	15.5465		0.49	9.152		0.49	12.43		0.49	6.593		0.49	6.1215
0.5	15.5655		0.5	15.412		0.5	9.8875		0.5	12.463		0.5	6.834		0.5	6.3545
0.51	16.1185		0.51	14.869		0.51	9.599		0.51	12.4605		0.51	6.3165		0.51	6.5555
0.52	16.445		0.52	14.999		0.52	9.0535		0.52	12.3275		0.52	6.948		0.52	6.208
0.53	16.249		0.53	15.0205		0.53	8.66		0.53	11.3475		0.53	6.0945		0.53	6.127
0.54	16.957		0.54	15.5495		0.54	8.999		0.54	11.1825		0.54	6.849		0.54	6.1185
0.55	16.694		0.55	15.1985		0.55	9.0435		0.55	11.128		0.55	7.1945		0.55	5.7055
0.56	16.124		0.56	14.9915		0.56	8.5505		0.56	10.2825		0.56	6.4175		0.56	5.8955
0.57	15.935		0.57	15.247		0.57	8.719		0.57	10.462		0.57	6.1775		0.57	5.6955
0.58	15.5805		0.58	14.9845		0.58	8.9725		0.58	10.4715		0.58	6.402		0.58	5.6085
0.59	16.6355		0.59	15.8305		0.59	8.8905		0.59	10.899		0.59	6.2415		0.59	5.472
0.6	16.7065		0.6	15.3885		0.6	9.0775		0.6	11.6495		0.6	5.8715		0.6	5.6285
0.61	16.809		0.61	15.911		0.61	8.764		0.61	10.73		0.61	6.2495		0.61	5.0435
0.62	17.096		0.62	15.5435		0.62	9.6165		0.62	10.9695		0.62	6.1975		0.62	4.8175
0.63	16.613		0.63	14.1795		0.63	9.3115		0.63	12.6975		0.63	6.1605		0.63	4.8005
0.64	16.931		0.64	15.0485		0.64	9.2955		0.64	12.1885		0.64	6.6455		0.64	4.507
0.65	17.472		0.65	15.529		0.65	8.861		0.65	11.858		0.65	6.5815		0.65	4.4945
0.66	17.47		0.66	15.1885		0.66	8.821		0.66	11.167		0.66	6.7225		0.66	4.664
0.67	17.4115		0.67	14.29		0.67	9.1035		0.67	10.724		0.67	6.369		0.67	4.0615
0.68	16.3095		0.68	13.88		0.68	9.135		0.68	10.9905		0.68	6.8305		0.68	4.284
0.69	16.4955		0.69	14.3765		0.69	9.2425		0.69	11.5895		0.69	6.19		0.69	4.4735
0.7	16.8405		0.7	14.611		0.7	9.9415		0.7	10.8185		0.7	6.6705		0.7	4.3265
0.71	17.0175		0.71	14.003		0.71	9.98		0.71	11.7465		0.71	6.639		0.71	4.3145
0.72	17.0695		0.72	14.677		0.72	10.1645		0.72	11.0685		0.72	6.8035		0.72	4.2545
0.73	17.1445		0.73	15.161		0.73	9.7345		0.73	12.1425		0.73	7.087		0.73	4.951
0.74	15.976		0.74	14.6695		0.74	9.4415		0.74	11.7325		0.74	6.9875		0.74	4.5855
0.75	16.652		0.75	14.331		0.75	10.161		0.75	11.578		0.75	7.1095		0.75	5.172
0.76	16.262		0.76	14.05		0.76	10.062		0.76	11.449		0.76	6.8455		0.76	4.947
0.77	15.9405		0.77	13.837		0.77	9.828		0.77	11.259		0.77	6.8855		0.77	4.83
0.78	17.0215		0.78	14.493		0.78	9.934		0.78	10.546		0.78	7.537		0.78	4.5285
0.79	16.4055		0.79	14.5685		0.79	10.2445		0.79	11.0455		0.79	6.959		0.79	4.4795
0.8	16.3415		0.8	14.534		0.8	9.356		0.8	11.988		0.8	7.289		0.8	4.5735
0.81	17.1515		0.81	13.8155		0.81	9.52		0.81	11.359		0.81	7.628		0.81	4.4225
0.82	17.683		0.82	13.8105		0.82	9.69		0.82	11.479		0.82	7.322		0.82	4.536
0.83	17.244		0.83	13.7605		0.83	10.0205		0.83	10.592		0.83	7.6945		0.83	4.928
0.84	17.4295		0.84	13.232		0.84	9.5175		0.84	10.46		0.84	6.9645		0.84	4.8195
0.85	17.263		0.85	13.9105		0.85	9.765		0.85	11.118		0.85	7.2915		0.85	4.91
0.86	18.3325		0.86	14.6665		0.86	9.524		0.86	11.3125		0.86	7.196		0.86	5.0945
0.87	17.795		0.87	12.7465		0.87	9.303		0.87	10.777		0.87	7.6635		0.87	4.949
0.88	17.7655		0.88	14.216		0.88	9.0385		0.88	10.5145		0.88	7.5005		0.88	4.998
0.89	16.8615		0.89	13.72		0.89	8.742		0.89	11.0575		0.89	7.242		0.89	5.2355
0.9	17.86		0.9	13.8175		0.9	8.945		0.9	10.645		0.9	7.5345		0.9	4.7445
0.91	17.7635		0.91	14.1735		0.91	8.8825		0.91	10.6845		0.91	7.8705		0.91	5.152
0.92	17.6725		0.92	14.2935		0.92	8.306		0.92	10.6075		0.92	7.4225		0.92	4.969
0.93	17.7225		0.93	15.5195		0.93	8.5185		0.93	10.127		0.93	7.3385		0.93	5.919
0.94	17.9085		0.94	14.932		0.94	8.2855		0.94	10.866		0.94	7.6535		0.94	5.6225
0.95	18.078		0.95	14.9305		0.95	8.5435		0.95	10.793		0.95	7.123		0.95	6.4185
0.96	17.773		0.96	14.9855		0.96	8.8405		0.96	10.8645		0.96	7.254		0.96	6.655
0.97	18.157		0.97	15.2665		0.97	8.9415		0.97	10.8745		0.97	7.429		0.97	6.5665
0.98	18.3475		0.98	15.3895		0.98	8.513		0.98	10.6565		0.98	7.7585		0.98	6.4355
0.99	18.815		0.99	14.6345		0.99	9.3555		0.99	10.564		0.99	7.403		0.99	6.238
1	18.2735		1	15.9275		1	9.0425		1	10.8995		1	7.575		1	6.046
1.01	18.4665		1.01	15.945		1.01	9.014		1.01	10.4145		1.01	7.648		1.01	5.7245
1.02	19.227		1.02	15.7175		1.02	8.9395		1.02	10.6145		1.02	7.71		1.02	5.984
1.03	19.225		1.03	15.538		1.03	8.663		1.03	10.853		1.03	7.7385		1.03	5.852
1.04	20.4375		1.04	15.393		1.04	8.3705		1.04	10.7795		1.04	7.79		1.04	6.1145
1.05	20.074		1.05	14.7665		1.05	8.0015		1.05	11.662		1.05	7.103		1.05	6.9425
1.06	20.3075		1.06	15.5585		1.06	8.712		1.06	11.134		1.06	7.276		1.06	6.4165
1.07	19.1935		1.07	15.2465		1.07	8.1945		1.07	11.593		1.07	7.2195		1.07	5.955
1.08	19.25		1.08	14.15		1.08	8.413		1.08	10.646		1.08	6.6465		1.08	6.1675
1.09	19.184		1.09	14.4445		1.09	7.603		1.09	10.905		1.09	7.305		1.09	6.3985
1.1	19.372		1.1	14.806		1.1	7.945		1.1	10.324		1.1	7.21		1.1	6.0405
1.11	18.7715		1.11	15.8255		1.11	8.2945		1.11	10.9125		1.11	6.862		1.11	5.627
1.12	18.7905		1.12	15.7035		1.12	8.635		1.12	10.1955		1.12	6.987		1.12	5.6315
1.13	19.0065		1.13	14.5495		1.13	8.235		1.13	10.5715		1.13	6.7325		1.13	5.355
1.14	19.1815		1.14	15.4765		1.14	7.9195		1.14	10.6395		1.14	7.2615		1.14	5.588
1.15	19.125		1.15	15.6325		1.15	8.684		1.15	10.865		1.15	7.096		1.15	5.72
1.16	20.1565		1.16	15.779		1.16	8.59		1.16	10.7905		1.16	7.6985		1.16	5.702
1.17	20.1405		1.17	15.637		1.17	8.234		1.17	10.1245		1.17	7.4865		1.17	5.751
1.18	20.3475		1.18	15.255		1.18	8.487		1.18	10.725		1.18	8.024		1.18	5.891
1.19	20.1515		1.19	14.9515		1.19	8.799		1.19	10.906		1.19	7.663		1.19	5.7435
1.2	20.307		1.2	15.086		1.2	8.791		1.2	10.8895		1.2	7.256		1.2	6.3555
1.21	20.5855		1.21	14.7255		1.21	8.8		1.21	10.253		1.21	7.564		1.21	5.756
1.22	20.632		1.22	15.0445		1.22	9.041		1.22	10.4205		1.22	7.63		1.22	5.8245
1.23	18.7305		1.23	15.227		1.23	9.354		1.23	10.4055		1.23	7.1545		1.23	6.326
1.24	19.331		1.24	16.1025		1.24	9.0025		1.24	10.7545		1.24	7.4405		1.24	5.532
1.25	19.8345		1.25	15.852		1.25	8.941		1.25	10.647		1.25	7.247		1.25	5.4875
1.26	20.7005		1.26	15.231		1.26	8.9475		1.26	10.297		1.26	7.701		1.26	5.9355
1.27	19.71		1.27	15.6035		1.27	8.885		1.27	10.2875		1.27	7.201		1.27	5.7035
1.28	20.396		1.28	15.241		1.28	8.8495		1.28	10.102		1.28	7.4035		1.28	5.7995
1.29	19.7665		1.29	15.775		1.29	8.823		1.29	10.267		1.29	7.3345		1.29	5.798
1.3	20.4715		1.3	15.0465		1.3	8.522		1.3	11.057		1.3	7.3815		1.3	5.6155
1.31	20.33		1.31	14.8955		1.31	9.157		1.31	10.292		1.31	7.263		1.31	5.8735
1.32	19.9385		1.32	14.4215		1.32	9.151		1.32	11.4915		1.32	7.106		1.32	5.919
1.33	20.46		1.33	15.4455		1.33	9.184		1.33	10.8505		1.33	7.0475		1.33	6.4625
1.34	20.0285		1.34	15.1345		1.34	9.5175		1.34	11.517		1.34	7.0855		1.34	6.354
1.35	20.4095		1.35	14.31		1.35	9.4525		1.35	10.8215		1.35	7.7035		1.35	6.318
1.36	20.151		1.36	15.255		1.36	9.102		1.36	10.385		1.36	7.6945		1.36	6.0525
1.37	21.169		1.37	15.8205		1.37	8.8165		1.37	11.0105		1.37	7.2195		1.37	5.788
1.38	20.507		1.38	15.2025		1.38	9.046		1.38	10.014		1.38	7.8095		1.38	6.109
1.39	20.789		1.39	14.6315		1.39	9.0075		1.39	9.7385		1.39	7.2845		1.39	5.914
1.4	21.1335		1.4	15.01		1.4	8.993		1.4	10.2745		1.4	7.3605		1.4	6.1425
1.41	21.9415		1.41	15.345		1.41	8.5725		1.41	10.1175		1.41	8.1705		1.41	5.8275
1.42	21.07		1.42	15.774		1.42	7.7195		1.42	10.4215		1.42	7.054		1.42	5.732
1.43	19.999		1.43	15.296		1.43	8.874		1.43	11.0185		1.43	7.058		1.43	5.678
1.44	20.6875		1.44	14.9275		1.44	9.084		1.44	10.3275		1.44	6.877		1.44	5.4315
1.45	20.496		1.45	15.091		1.45	8.806		1.45	10.576		1.45	7.292		1.45	5.4725
1.46	20.538		1.46	15.233		1.46	9.456		1.46	10.86		1.46	7.612		1.46	6.0375
1.47	21.1315		1.47	15.514		1.47	9.656		1.47	11.292		1.47	7.508		1.47	6.0265
1.48	20.36		1.48	15.014		1.48	9.545		1.48	11.1125		1.48	7.1445		1.48	5.717
1.49	20.702		1.49	15.8635		1.49	9.065		1.49	10.8845		1.49	7.398		1.49	6.109
1.5	20.299		1.5	15.9295		1.5	9.375		1.5	11.051		1.5	7.252		1.5	5.831
1.51	21.2835		1.51	15.5345		1.51	9.792		1.51	10.653		1.51	7.8425		1.51	5.701
1.52	21.122		1.52	16.304		1.52	9.982		1.52	10.383		1.52	8.11		1.52	5.1535
1.53	19.87		1.53	15.933		1.53	9.2775		1.53	11.004		1.53	7.6545		1.53	4.953
1.54	19.709		1.54	14.9045		1.54	9.856		1.54	10.4175		1.54	6.97		1.54	5.193
1.55	20.5815		1.55	15.466		1.55	9.4615		1.55	9.8175		1.55	6.971		1.55	5.1795
1.56	20.749		1.56	14.727		1.56	9.482		1.56	10.6995		1.56	6.7685		1.56	5.56
1.57	21.0075		1.57	15.4095		1.57	9.2955		1.57	10.9425		1.57	6.6565		1.57	5.5045
1.58	20.679		1.58	15.0445		1.58	9.096		1.58	10.7495		1.58	7.5545		1.58	5.4415
1.59	20.8465		1.59	14.9755		1.59	9.2085		1.59	10.7705		1.59	7.2545		1.59	5.2605
1.6	20.622		1.6	14.249		1.6	8.89		1.6	9.524		1.6	7.1635		1.6	5.73
1.61	20.8685		1.61	14.9245		1.61	9.2575		1.61	10.672		1.61	7.2255		1.61	5.5755
1.62	21.6		1.62	14.625		1.62	9.523		1.62	10.6655		1.62	6.719		1.62	6.0645
1.63	21.256		1.63	15.1065		1.63	9.691		1.63	10.233		1.63	6.542		1.63	6.1025
1.64	20.922		1.64	15.156		1.64	8.8995		1.64	10.1525		1.64	6.36		1.64	6.3545
1.65	21.211		1.65	15.4215		1.65	8.5725		1.65	9.91		1.65	6.469		1.65	5.5695
1.66	21.9		1.66	15.0645		1.66	8.709		1.66	9.3465		1.66	6.8865		1.66	5.6895
1.67	22.389		1.67	14.727		1.67	8.442		1.67	10.4565		1.67	6.657		1.67	5.009
1.68	21.448		1.68	14.8055		1.68	8.454		1.68	9.7515		1.68	7.367		1.68	5.566
1.69	20.544		1.69	15.3705		1.69	8.1425		1.69	9.942		1.69	6.999		1.69	5.7295
1.7	21.316		1.7	15.3885		1.7	8.094		1.7	9.262		1.7	7.3		1.7	5.819
1.71	21.207		1.71	15.761		1.71	8.2795		1.71	9.724		1.71	6.6455		1.71	5.83
1.72	20.826		1.72	15.218		1.72	8.1405		1.72	9.096		1.72	7.541		1.72	5.424
1.73	21.2775		1.73	14.8225		1.73	8.5445		1.73	9.7625		1.73	7.4765		1.73	5.7435
1.74	21.082		1.74	15.6155		1.74	8.9315		1.74	9.9425		1.74	6.9275		1.74	5.863
1.75	22.213		1.75	15.0825		1.75	8.8355		1.75	8.976		1.75	7.1605		1.75	6.392
1.76	21.589		1.76	14.1935		1.76	8.915		1.76	9.225		1.76	6.927		1.76	6.6065
1.77	21.186		1.77	14.2815		1.77	8.9025		1.77	9.0705		1.77	7.085		1.77	6.057
1.78	20.3955		1.78	14.121		1.78	9.3735		1.78	8.608		1.78	7.1185		1.78	6.43
1.79	20.5285		1.79	14.45		1.79	9.483		1.79	8.9		1.79	6.706		1.79	6.375
1.8	20.099		1.8	15.1445		1.8	8.906		1.8	9.2035		1.8	6.9985		1.8	6.9185
1.81	20.535		1.81	14.6005		1.81	9.5455		1.81	8.162		1.81	6.9985		1.81	6.3985
1.82	22.0865		1.82	15.0705		1.82	9.759		1.82	8.1215		1.82	6.6805		1.82	6.858
1.83	20.89		1.83	13.937		1.83	9.672		1.83	8.356		1.83	6.204		1.83	6.6185
1.84	20.231		1.84	14.368		1.84	9.62		1.84	7.7175		1.84	6.9835		1.84	6.667
1.85	21.339		1.85	14.8755		1.85	9.6535		1.85	8.007		1.85	6.647		1.85	6.6175
1.86	21.2315		1.86	15.351		1.86	9.543		1.86	8.205		1.86	6.6485		1.86	6.765
1.87	20.7765		1.87	14.898		1.87	9.4075		1.87	7.9375		1.87	6.1865		1.87	6.559
1.88	20.7465		1.88	14.836		1.88	9.589		1.88	8.367		1.88	6.3365		1.88	6.704
1.89	20.945		1.89	14.903		1.89	9.388		1.89	8.8205		1.89	5.857		1.89	5.645
1.9	21.849		1.9	14.7785		1.9	8.988		1.9	7.5995		1.9	5.951		1.9	6.087
1.91	21.566		1.91	14.2015		1.91	9.597		1.91	8.217		1.91	6.787		1.91	5.92
1.92	21.3345		1.92	15.318		1.92	9.8585		1.92	8.0165		1.92	7.226		1.92	6.202
1.93	20.869		1.93	15.061		1.93	9.388		1.93	7.262		1.93	6.8795		1.93	6.524
1.94	21.568		1.94	14.529		1.94	9.048		1.94	7.9195		1.94	7.025		1.94	6.3895
1.95	21.16		1.95	14.6315		1.95	9.358		1.95	6.957		1.95	6.2945		1.95	6.331
1.96	21.5825		1.96	14.2005		1.96	9.87		1.96	6.9835		1.96	6.9715		1.96	6.6355
1.97	21.17		1.97	15.203		1.97	9.446		1.97	6.9115		1.97	6.3105		1.97	6.868
1.98	20.877		1.98	14.8225		1.98	9.095		1.98	6.9825		1.98	6.582		1.98	6.748
1.99	20.6265		1.99	14.847		1.99	9.173		1.99	6.6845		1.99	6.883		1.99	6.763
2	20.4265		2	14.7265		2	9.145		2	6.791		2	6.496		2	7.1825
2.01	20.2375		2.01	14.0075		2.01	9.6085		2.01	6.9505		2.01	6.2315		2.01	6.478
2.02	20.19		2.02	15.2435		2.02	9.392		2.02	7.0865		2.02	6.573		2.02	6.237
2.03	20.621		2.03	14.224		2.03	9.782		2.03	7.2415		2.03	6.729		2.03	6.1245
2.04	21.208		2.04	14.638		2.04	9.783		2.04	7.0805		2.04	6.6505		2.04	6.1885
2.05	20.2525		2.05	14.1295		2.05	10.108		2.05	6.611		2.05	6.548		2.05	6.868
2.06	21.3135		2.06	14.6765		2.06	10.077		2.06	7.2405		2.06	7.1365		2.06	7.145
2.07	20.996		2.07	15.1485		2.07	9.4735		2.07	7.47		2.07	6.858		2.07	6.6885
2.08	21.088		2.08	15.194		2.08	9.5915		2.08	7.022		2.08	7.0275		2.08	6.159
2.09	22.088		2.09	14.8625		2.09	10.0745		2.09	7.779		2.09	6.9475		2.09	6.8825
2.1	21.1185		2.1	14.897		2.1	9.78		2.1	7.896		2.1	7.007		2.1	5.993
2.11	20.9195		2.11	14.7825		2.11	9.632		2.11	8.3155		2.11	7.202		2.11	5.8865
2.12	22.352		2.12	14.8105		2.12	9.6555		2.12	7.278		2.12	6.9085		2.12	6.247
2.13	21.7635		2.13	14.938		2.13	9.618		2.13	7.545		2.13	6.9645		2.13	6.481
2.14	21.347		2.14	14.889		2.14	9.855		2.14	7.588		2.14	6.7815		2.14	5.783
2.15	21.8985		2.15	15.09		2.15	9.635		2.15	7.3565		2.15	6.4625		2.15	6.612
2.16	22.193		2.16	15.067		2.16	10.229		2.16	6.5595		2.16	6.2485		2.16	6.6855
2.17	22.541		2.17	15.111		2.17	10.3425		2.17	6.7245		2.17	6.633		2.17	6.5115
2.18	22.5465		2.18	15.3515		2.18	10.139		2.18	7.231		2.18	6.792		2.18	6.9845
2.19	22.292		2.19	15.4085		2.19	9.9545		2.19	8.184		2.19	6.564		2.19	7.015
2.2	21.834		2.2	14.473		2.2	9.8615		2.2	8.371		2.2	6.555		2.2	6.6665
2.21	21.479		2.21	14.5335		2.21	10.1405		2.21	7.4645		2.21	6.523		2.21	6.3295
2.22	21.982		2.22	15.342		2.22	10.1		2.22	8.0785		2.22	6.813		2.22	6.9345
2.23	21.793		2.23	14.907		2.23	9.734		2.23	8.5085		2.23	6.8695		2.23	6.588
2.24	22.1005		2.24	15.438		2.24	9.5055		2.24	8.183		2.24	6.895		2.24	6.9375
2.25	21.5845		2.25	15.576		2.25	9.984		2.25	8.2205		2.25	7.1035		2.25	6.5315
2.26	21.7805		2.26	14.96		2.26	9.4335		2.26	8.5805		2.26	7.229		2.26	6.414
2.27	20.9965		2.27	14.4955		2.27	9.4035		2.27	8.124		2.27	7.3265		2.27	6.0645
2.28	20.621		2.28	14.236		2.28	9.7425		2.28	8.733		2.28	6.9625		2.28	6.5555
2.29	21.108		2.29	14.347		2.29	9.853		2.29	8.3425		2.29	6.9965		2.29	6.405
2.3	21.023		2.3	14.0945		2.3	9.784		2.3	9.1945		2.3	7.1765		2.3	6.379
2.31	21.8315		2.31	14.927		2.31	10.0675		2.31	8.154		2.31	6.4625		2.31	6.363
2.32	19.928		2.32	14.009		2.32	9.6765		2.32	8.788		2.32	7.343		2.32	6.811
2.33	20.8995		2.33	14.773		2.33	10.1135		2.33	9.1245		2.33	7.4025		2.33	6.267
2.34	20.7765		2.34	14.7735		2.34	10.0675		2.34	9.4405		2.34	7.288		2.34	6.243
2.35	21.409		2.35	15.134		2.35	10.4635		2.35	8.107		2.35	7.0065		2.35	6.3985
2.36	20.905		2.36	14.993		2.36	10.3685		2.36	8.3015		2.36	6.774		2.36	6.2415
2.37	21.5365		2.37	15.528		2.37	9.6795		2.37	8.1925		2.37	6.256		2.37	6.061
2.38	20.8725		2.38	15.63		2.38	9.9615		2.38	9.019		2.38	7.147		2.38	5.9745
2.39	21.4085		2.39	15.234		2.39	9.618		2.39	8.0075		2.39	6.9085		2.39	6.2695
2.4	21.053		2.4	15.531		2.4	9.6085		2.4	8.805		2.4	7.3375		2.4	6.2245
2.41	21.8305		2.41	15.245		2.41	9.871		2.41	9.0335		2.41	7.453		2.41	6.7195
2.42	21.528		2.42	15.1995		2.42	9.822		2.42	8.1145		2.42	6.8815		2.42	6.8025
2.43	21.1255		2.43	15.2435		2.43	10.177		2.43	8.5505		2.43	6.6675		2.43	6.4085
2.44	22.506		2.44	14.0535		2.44	9.8145		2.44	8.457		2.44	6.8995		2.44	6.786
2.45	21.5985		2.45	14.504		2.45	9.77		2.45	9.0405		2.45	7.4215		2.45	7.098
2.46	21.31		2.46	15.622		2.46	9.837		2.46	8.1065		2.46	7.1755		2.46	6.7235
2.47	21.401		2.47	15.0155		2.47	9.9485		2.47	7.7905		2.47	7.141		2.47	6.442
2.48	21.086		2.48	14.747		2.48	10.033		2.48	7.8025		2.48	7.1615		2.48	6.03
2.49	21.075		2.49	15.4335		2.49	10.4105		2.49	6.834		2.49	7.2595		2.49	6.86
2.5	21.845		2.5	15.303		2.5	10.7235		2.5	8.234		2.5	7.301		2.5	5.9565
2.51	21.991		2.51	15.8565		2.51	10.495		2.51	7.552		2.51	7.2305		2.51	6.201
2.52	21.8465		2.52	15.774		2.52	10.497		2.52	7.3395		2.52	7.062		2.52	6.919
2.53	21.1465		2.53	15.541		2.53	10.417		2.53	8.8735		2.53	6.928		2.53	6.8175
2.54	22.0505		2.54	15.6215		2.54	9.864		2.54	8.264		2.54	6.741		2.54	6.736
2.55	22.134		2.55	14.925		2.55	10.353		2.55	8.2565		2.55	7.2305		2.55	6.614
2.56	22.5925		2.56	14.9345		2.56	10.108		2.56	8.224		2.56	6.7715		2.56	6.613
2.57	22.3825		2.57	15.0715		2.57	9.946		2.57	7.8715		2.57	7.477		2.57	6.566
2.58	21.881		2.58	15.8205		2.58	10.205		2.58	7.2455		2.58	7.0195		2.58	6.8105
2.59	20.91		2.59	15.385		2.59	9.84		2.59	7.444		2.59	6.6435		2.59	7.0525
2.6	22.975		2.6	15.411		2.6	9.501		2.6	7.053		2.6	6.8485		2.6	6.605
2.61	21.9495		2.61	15.459		2.61	9.775		2.61	8.2655		2.61	7.017		2.61	7.345
2.62	22.8345		2.62	15.913		2.62	9.5715		2.62	7.6395		2.62	6.966		2.62	6.8415
2.63	22.6775		2.63	15.4155		2.63	9.9125		2.63	7.7275		2.63	6.8285		2.63	6.815
2.64	23.484		2.64	14.1835		2.64	9.579		2.64	7.471		2.64	7.0765		2.64	7.8065
2.65	23.645		2.65	15.349		2.65	8.8745		2.65	7.4855		2.65	7.543		2.65	7.83
2.66	22.7685		2.66	15.056		2.66	9.559		2.66	7.8405		2.66	6.4725		2.66	7.1035
2.67	23.0465		2.67	16.2075		2.67	9.7755		2.67	7.782		2.67	6.933		2.67	7.19
2.68	23.053		2.68	15.451		2.68	9.539		2.68	8.07		2.68	6.887		2.68	6.9605
2.69	22.6295		2.69	14.5685		2.69	10.1285		2.69	8.162		2.69	6.8885		2.69	7.0805
2.7	22.408		2.7	15.012		2.7	9.7065		2.7	8.235		2.7	7.1935		2.7	7.013
2.71	22.409		2.71	14.917		2.71	9.6535		2.71	7.8945		2.71	6.938		2.71	7.0735
2.72	22.3755		2.72	15.312		2.72	9.696		2.72	7.5775		2.72	7.4615		2.72	7.5
2.73	22.2395		2.73	15.0035		2.73	8.8445		2.73	7.142		2.73	7.3085		2.73	7.3765
2.74	23.0285		2.74	15.1575		2.74	9.5465		2.74	6.858		2.74	7.3705		2.74	6.782
2.75	23.249		2.75	13.918		2.75	9.5175		2.75	7.0355		2.75	7.384		2.75	6.2115
2.76	22.614		2.76	14.21		2.76	9.3005		2.76	7.2315		2.76	6.789		2.76	5.9585
2.77	22.149		2.77	15.274		2.77	9.0925		2.77	7.116		2.77	7.1725		2.77	6.2215
2.78	22.3195		2.78	14.6375		2.78	9.724		2.78	7.7125		2.78	7.3865		2.78	6.3635
2.79	22.9605		2.79	14.15		2.79	9.7705		2.79	7.1265		2.79	7.144		2.79	6.5355
2.8	22.8225		2.8	14.287		2.8	9.776		2.8	7.236		2.8	7.118		2.8	6.461
2.81	22.206		2.81	15.098		2.81	9.318		2.81	7.953		2.81	7.4935		2.81	6.2505
2.82	22.6775		2.82	15.3905		2.82	9.9065		2.82	7.6975		2.82	7.047		2.82	6.5295
2.83	23.1905		2.83	15.1		2.83	10.1275		2.83	7.513		2.83	7.532		2.83	6.708
2.84	23.2885		2.84	14.351		2.84	9.9705		2.84	8.0425		2.84	6.963		2.84	6.6655
2.85	22.887		2.85	14.409		2.85	9.99		2.85	7.872		2.85	7.2835		2.85	6.755
2.86	23.6755		2.86	15.765		2.86	9.676		2.86	8.415		2.86	7.236		2.86	6.678
2.87	22.198		2.87	15.686		2.87	10.041		2.87	7.2165		2.87	7.1985		2.87	6.3205
2.88	22.0525		2.88	15.4825		2.88	10.1815		2.88	7.498		2.88	7.774		2.88	6.612
2.89	22.4145		2.89	15.7275		2.89	9.94		2.89	7.0995		2.89	7.9415		2.89	6.3505
2.9	23.012		2.9	14.863		2.9	10.1085		2.9	8.3515		2.9	7.526		2.9	6.114
2.91	22.6405		2.91	16.352		2.91	9.9685		2.91	8.117		2.91	7.218		2.91	6.398
2.92	22.297		2.92	15.434		2.92	10.148		2.92	9.0185		2.92	7.4745		2.92	6.53
2.93	22.984		2.93	15.801		2.93	9.4655		2.93	8.7605		2.93	7.8565		2.93	6.807
2.94	22.59		2.94	15.345		2.94	9.0955		2.94	8.68		2.94	7.7565		2.94	6.7925
2.95	22.145		2.95	14.7535		2.95	9.7785		2.95	8.4335		2.95	7.511		2.95	7.0845
2.96	22.3875		2.96	15.5365		2.96	9.385		2.96	8.917		2.96	7.3025		2.96	6.4855
2.97	22.59		2.97	15.1		2.97	9.811		2.97	8.9455		2.97	6.957		2.97	6.816
2.98	22.4075		2.98	15.1025		2.98	9.8875		2.98	8.8615		2.98	7.507		2.98	7.077
2.99	22.702		2.99	15.0925		2.99	10.0075		2.99	8.919		2.99	7.1855		2.99	7.1805
3	22.72		3	14.6685		3	9.917		3	9.606		3	6.992		3	7.3075
3.01	22.617		3.01	14.227		3.01	9.9295		3.01	10.735		3.01	7.3325		3.01	7.2025
3.02	21.83		3.02	14.134		3.02	9.967		3.02	9.46		3.02	7.5815		3.02	7.3115
3.03	22.6885		3.03	14.2625		3.03	9.788		3.03	10.179		3.03	7.7695		3.03	7.1415
3.04	22.605		3.04	14.276		3.04	9.8795		3.04	10.4365		3.04	7.742		3.04	7.324
3.05	23.2365		3.05	14.434		3.05	10.329		3.05	10.588		3.05	7.601		3.05	7.503
3.06	22.438		3.06	14.3085		3.06	10.774		3.06	10.929		3.06	7.798		3.06	6.727
3.07	22.899		3.07	15.688		3.07	10.9225		3.07	10.654		3.07	7.3775		3.07	6.165
3.08	23.1195		3.08	15.1175		3.08	9.7915		3.08	11.4505		3.08	7.3535		3.08	6.6565
3.09	22.7		3.09	15.0345		3.09	10.7935		3.09	10.763		3.09	7.5825		3.09	6.4695
3.1	22.9855		3.1	14.746		3.1	10.385		3.1	10.817		3.1	7.582		3.1	6.709
3.11	22.553		3.11	15.029		3.11	10.561		3.11	10.8215		3.11	7.877		3.11	7.139
3.12	22.811		3.12	14.7545		3.12	10.3335		3.12	11.2655		3.12	7.5745		3.12	6.7705
3.13	22.9285		3.13	14.9695		3.13	10.122		3.13	11.324		3.13	7.6805		3.13	6.09
3.14	22.2845		3.14	14.69		3.14	10.5695		3.14	10.369		3.14	7.153		3.14	6.333
3.15	23.6635		3.15	14.7195		3.15	10.8365		3.15	11.2385		3.15	7.798		3.15	5.852
3.16	23.152		3.16	13.9615		3.16	10.5785		3.16	11.201		3.16	8.094		3.16	6.3625
3.17	22.7395		3.17	14.4695		3.17	10.52		3.17	11.0315		3.17	7.631		3.17	6.1755
3.18	24.384		3.18	15.625		3.18	10.408		3.18	10.724		3.18	7.387		3.18	6.3245
3.19	23.3805		3.19	15.3425		3.19	10.5495		3.19	10.961		3.19	7.375		3.19	6.2675
3.2	22.8605		3.2	14.4		3.2	10.3775		3.2	10.5985		3.2	7.5625		3.2	6.1845
3.21	23.5265		3.21	15.2645		3.21	10.2275		3.21	9.4835		3.21	6.8515		3.21	6.407
3.22	23.4755		3.22	14.1695		3.22	10.275		3.22	9.5815		3.22	7.321		3.22	6.3605
3.23	23.125		3.23	14.7395		3.23	10.818		3.23	9.7245		3.23	7.9225		3.23	6.812
3.24	23.9615		3.24	14.0275		3.24	10.653		3.24	9.7405		3.24	7.393		3.24	6.88
3.25	22.9075		3.25	14.2525		3.25	10.448		3.25	9.312		3.25	7.8335		3.25	6.822
3.26	23.567		3.26	14.572		3.26	11.104		3.26	9.5225		3.26	7.55		3.26	7.372
3.27	23.7155		3.27	14.625		3.27	10.741		3.27	9.799		3.27	7.0955		3.27	7.0455
3.28	23.324		3.28	14.2075		3.28	11.2275		3.28	9.405		3.28	7.7295		3.28	7.123
3.29	22.858		3.29	14.428		3.29	10.959		3.29	9.3215		3.29	7.862		3.29	6.865
3.3	23.098		3.3	15.49		3.3	11.8655		3.3	9.8965		3.3	7.545		3.3	6.7075
3.31	23.605		3.31	14.311		3.31	11.585		3.31	8.829		3.31	7.667		3.31	6.7195
3.32	24.405		3.32	14.4505		3.32	11.1635		3.32	9.5575		3.32	7.881		3.32	6.914
3.33	23.6995		3.33	14.7145		3.33	10.832		3.33	9.8695		3.33	7.343		3.33	6.596
3.34	23.932		3.34	14.6885		3.34	10.8445		3.34	10.1975		3.34	7.7735		3.34	7.136
3.35	24.396		3.35	14.655		3.35	10.785		3.35	9.9725		3.35	7.759		3.35	7.0075
3.36	22.9325		3.36	14.5815		3.36	10.6595		3.36	9.8765		3.36	7.9195		3.36	7.019
3.37	22.3005		3.37	13.9195		3.37	10.957		3.37	11.1785		3.37	7.8365		3.37	6.7235
3.38	22.993		3.38	14.1875		3.38	10.3745		3.38	10.371		3.38	7.4845		3.38	6.912
3.39	22.9145		3.39	13.752		3.39	10.81		3.39	10.7515		3.39	6.9935		3.39	7.2365
3.4	23.2335		3.4	14.257		3.4	10.9595		3.4	10.1175		3.4	7.58		3.4	6.836
3.41	22.8175		3.41	15.2365		3.41	10.529		3.41	10.429		3.41	7.325		3.41	6.5645
3.42	23.588		3.42	14.936		3.42	10.8		3.42	10.4835		3.42	7.778		3.42	6.875
3.43	22.849		3.43	14.693		3.43	10.474		3.43	10.918		3.43	7.5815		3.43	6.6735
3.44	23.076		3.44	14.6105		3.44	11.0345		3.44	11.225		3.44	7.8535		3.44	6.958
3.45	23.801		3.45	14.933		3.45	10.1605		3.45	10.4025		3.45	8.0425		3.45	6.519
3.46	23.1685		3.46	14.588		3.46	10.8375		3.46	10.4985		3.46	8.046		3.46	6.823
3.47	23.343		3.47	15.029		3.47	10.6315		3.47	11.1985		3.47	7.479		3.47	6.6545
3.48	23.2155		3.48	14.3565		3.48	10.8715		3.48	10.7495		3.48	7.5225		3.48	7.2475
3.49	22.6385		3.49	14.8035		3.49	10.6055		3.49	10.4345		3.49	7.7455		3.49	6.399
3.5	23.013		3.5	14.968		3.5	10.4205		3.5	10.0125		3.5	7.33		3.5	6.832
3.51	22.7015		3.51	14.3755		3.51	11.2135		3.51	10.0185		3.51	7.7315		3.51	6.8125
3.52	22.8185		3.52	14.6755		3.52	10.808		3.52	10.133		3.52	8.07		3.52	6.5735
3.53	23.0655		3.53	15.9435		3.53	10.819		3.53	10.689		3.53	7.5855		3.53	6.3775
3.54	22.142		3.54	15.429		3.54	10.8885		3.54	10.626		3.54	8.5085		3.54	6.8915
3.55	22.12		3.55	15.7075		3.55	10.472		3.55	10.2905		3.55	8.089		3.55	6.59
3.56	22.232		3.56	15.5655		3.56	10.3245		3.56	9.946		3.56	8.387		3.56	6.8595
3.57	23.3835		3.57	15.244		3.57	10.252		3.57	10.4105		3.57	8.2995		3.57	6.5035
3.58	22.3635		3.58	15.0885		3.58	10.772		3.58	10.5825		3.58	8.1885		3.58	6.6175
3.59	23.254		3.59	15.1135		3.59	10.7695		3.59	10.402		3.59	7.699		3.59	6.616
3.6	23.0625		3.6	14.864		3.6	11.039		3.6	9.941		3.6	8.087		3.6	6.62
3.61	23.2055		3.61	14.552		3.61	11.175		3.61	10.6275		3.61	7.968		3.61	6.782
3.62	23.21		3.62	15.3785		3.62	10.821		3.62	10.566		3.62	8.125		3.62	6.444
3.63	23.4085		3.63	14.895		3.63	10.8605		3.63	9.951		3.63	8.441		3.63	6.026
3.64	23.9515		3.64	14.4535		3.64	11.2375		3.64	9.512		3.64	8.687		3.64	6.8885
3.65	23.6705		3.65	14.9555		3.65	10.3275		3.65	9.781		3.65	8.2565		3.65	6.582
3.66	23.2265		3.66	14.264		3.66	10.905		3.66	10.6775		3.66	7.389		3.66	6.5715
3.67	22.901		3.67	14.8375		3.67	11.124		3.67	11.0735		3.67	7.903		3.67	6.402
3.68	23.387		3.68	14.442		3.68	10.812		3.68	10.7245		3.68	7.5945		3.68	6.098
3.69	22.95		3.69	14.149		3.69	10.7355		3.69	10.625		3.69	7.691		3.69	6.642
3.7	23.354		3.7	14.821		3.7	10.2885		3.7	10.67		3.7	7.601		3.7	6.443
3.71	22.9225		3.71	15.2815		3.71	10.452		3.71	10.962		3.71	7.648		3.71	6.035
3.72	22.704		3.72	15.7925		3.72	10.9945		3.72	10.788		3.72	7.6435		3.72	6.2865
3.73	22.902		3.73	15.2015		3.73	11.098		3.73	10.8255		3.73	7.316		3.73	6.011
3.74	23.5195		3.74	15.4685		3.74	10.776		3.74	11.1505		3.74	7.255		3.74	6.9235
3.75	23.844		3.75	15.806		3.75	11.0125		3.75	10.8355		3.75	7.2045		3.75	6.38
3.76	23.563		3.76	14.836		3.76	11.106		3.76	11.3115		3.76	7.3685		3.76	6.4045
3.77	22.9665		3.77	14.817		3.77	11.0625		3.77	10.9035		3.77	7.072		3.77	6.6475
3.78	23.4585		3.78	14.727		3.78	10.976		3.78	10.214		3.78	7.958		3.78	6.4815
3.79	23.155		3.79	14.9285		3.79	10.7025		3.79	10.6485		3.79	7.6635		3.79	6.7455
3.8	23.54		3.8	15.0335		3.8	11.2		3.8	10.46		3.8	7.9035		3.8	6.275
3.81	22.8245		3.81	14.4905		3.81	11.0195		3.81	9.899		3.81	7.701		3.81	5.7465
3.82	21.7605		3.82	14.7535		3.82	10.7535		3.82	10.082		3.82	7.47		3.82	6.304
3.83	23.1475		3.83	14.651		3.83	11.581		3.83	9.971		3.83	7.45		3.83	6.531
3.84	23.187		3.84	14.1505		3.84	11.0155		3.84	10.138		3.84	7.363		3.84	6.1465
3.85	22.5455		3.85	14.86		3.85	10.668		3.85	10.8455		3.85	7.661		3.85	6.4835
3.86	21.7865		3.86	14.8295		3.86	11.1865		3.86	10.5945		3.86	7.6525		3.86	6.6275
3.87	22.533		3.87	13.706		3.87	10.834		3.87	10.7235		3.87	7.45		3.87	6.062
3.88	23.011		3.88	14.783		3.88	10.901		3.88	10.2685		3.88	7.862		3.88	5.9345
3.89	21.727		3.89	14.2315		3.89	10.983		3.89	10.1745		3.89	7.732		3.89	5.509
3.9	22.767		3.9	15.017		3.9	10.9105		3.9	10.448		3.9	7.206		3.9	5.539
3.91	22.5495		3.91	14.689		3.91	11.037		3.91	10.323		3.91	7.3645		3.91	5.7685
3.92	22.141		3.92	15.1525		3.92	10.669		3.92	10.359		3.92	7.067		3.92	5.5725
3.93	23.044		3.93	14.8765		3.93	11.0075		3.93	11.425		3.93	7.2215		3.93	5.654
3.94	22.8415		3.94	14.5585		3.94	11.145		3.94	11.093		3.94	6.8725		3.94	5.4195
3.95	22.583		3.95	14.866		3.95	10.84		3.95	10.475		3.95	7.261		3.95	5.3975
3.96	23.01		3.96	14.1025		3.96	10.7325		3.96	10.1455		3.96	6.679		3.96	4.7075
3.97	22.4555		3.97	13.971		3.97	10.2675		3.97	10.412		3.97	6.965		3.97	4.997
3.98	23.255		3.98	14.387		3.98	10.0595		3.98	11.0285		3.98	7.5905		3.98	4.444
3.99	22.2945		3.99	14.413		3.99	10.205		3.99	10.935		3.99	7.1805		3.99	5.2845
4	22.883		4	14.2655		4	9.817		4	10.0885		4	6.9995		4	5.3665
4.01	22.3515		4.01	14.755		4.01	10.2695		4.01	11.2125		4.01	7.4415		4.01	5.8005
4.02	22.1595		4.02	14.3285		4.02	10.2055		4.02	11.6005		4.02	7.1845		4.02	5.8785
4.03	22.8565		4.03	13.8765		4.03	10.2315		4.03	11.128		4.03	7.699		4.03	6.3385
4.04	22.1505		4.04	14.2115		4.04	10.351		4.04	11.417		4.04	7.7015		4.04	6.1995
4.05	22.799		4.05	13.946		4.05	9.556		4.05	11.014		4.05	7.602		4.05	5.5045
4.06	23.685		4.06	14.74		4.06	10.026		4.06	11.204		4.06	7.6105		4.06	5.5695
4.07	23.0525		4.07	14.111		4.07	10.301		4.07	10.8175		4.07	7.494		4.07	5.795
4.08	23.037		4.08	14.4175		4.08	9.4425		4.08	10.9385		4.08	7.7895		4.08	5.531
4.09	23.8645		4.09	14.747		4.09	9.988		4.09	10.3845		4.09	7.267		4.09	5.7295
4.1	23.1705		4.1	14.3555		4.1	9.749		4.1	11.1455		4.1	7.885		4.1	5.879
4.11	23.427		4.11	15.203		4.11	10.173		4.11	10.768		4.11	7.317		4.11	6.2295
4.12	23.2		4.12	15.2925		4.12	9.593		4.12	11.0255		4.12	7.1095		4.12	5.5285
4.13	23.657		4.13	14.5085		4.13	10.19		4.13	10.582		4.13	7.4915		4.13	6.1585
4.14	22.8055		4.14	14.2505		4.14	9.8465		4.14	11.289		4.14	7.541		4.14	6.048
4.15	22.362		4.15	14.746		4.15	10.413		4.15	10.3085		4.15	7.5465		4.15	5.7695
4.16	22.7255		4.16	14.277		4.16	10.23		4.16	11.0945		4.16	7.3065		4.16	5.842
4.17	22.1225		4.17	14.748		4.17	10.1685		4.17	11.288		4.17	7.422		4.17	5.878
4.18	22.8395		4.18	15.1355		4.18	10.0845		4.18	10.651		4.18	7.348		4.18	5.9805
4.19	22.83		4.19	14.3235		4.19	10.1075		4.19	10.437		4.19	7.6105		4.19	5.8495
4.2	21.977		4.2	14.2025		4.2	9.754		4.2	11.1215		4.2	7.294		4.2	5.686
4.21	22.6535		4.21	14.4525		4.21	9.8255		4.21	11.2565		4.21	7.2095		4.21	5.5985
4.22	22.7845		4.22	13.9875		4.22	9.7735		4.22	11.1465		4.22	7.7565		4.22	5.937
4.23	23.387		4.23	14.2345		4.23	10.1445		4.23	11.29		4.23	7.6995		4.23	5.4725
4.24	22.751		4.24	13.5585		4.24	10.415		4.24	10.7955		4.24	7.78		4.24	5.798
4.25	22.9115		4.25	14.15		4.25	10.314		4.25	9.7445		4.25	7.5355		4.25	6.0035
4.26	22.956		4.26	13.711		4.26	10.65		4.26	9.709		4.26	7.0185		4.26	5.7365
4.27	22.6215		4.27	13.6205		4.27	10.6125		4.27	10.467		4.27	7.918		4.27	5.6485
4.28	23.3165		4.28	14.1		4.28	10.642		4.28	11.504		4.28	7.887		4.28	5.5485
4.29	22.949		4.29	13.9515		4.29	11.07		4.29	11.4665		4.29	7.329		4.29	5.652
4.3	22.9935		4.3	13.7975		4.3	10.2145		4.3	11.5925		4.3	7.511		4.3	5.981
4.31	22.7565		4.31	13.3085		4.31	10.7565		4.31	11.174		4.31	8.2095		4.31	6.046
4.32	22.3725		4.32	13.8945		4.32	10.303		4.32	11.056		4.32	7.677		4.32	5.8245
4.33	22.133		4.33	12.8365		4.33	10.3555		4.33	10.493		4.33	7.833		4.33	6.1085
4.34	21.6865		4.34	13.1595		4.34	9.602		4.34	10.5105		4.34	8.0285		4.34	6.4605
4.35	22.5595		4.35	13.1375		4.35	9.589		4.35	10.4165		4.35	7.681		4.35	6.118
4.36	21.7175		4.36	13.3055		4.36	10.23		4.36	10.8125		4.36	8.19		4.36	5.9695
4.37	22.315		4.37	13.5805		4.37	10.028		4.37	11.1445		4.37	7.8175		4.37	6.1675
4.38	22.3505		4.38	13.7885		4.38	9.627		4.38	10.7665		4.38	7.6925		4.38	6.103
4.39	23.067		4.39	14.302		4.39	10.105		4.39	10.4035		4.39	7.944		4.39	5.944
4.4	22.648		4.4	14.7665		4.4	10.0815		4.4	11.2145		4.4	7.444		4.4	6.0255
4.41	23.6405		4.41	15.601		4.41	9.744		4.41	10.757		4.41	7.6115		4.41	6.0835
4.42	22.068		4.42	14.662		4.42	10.1625		4.42	10.892		4.42	7.832		4.42	5.8875
4.43	22.2325		4.43	14.3125		4.43	9.685		4.43	11.175		4.43	7.6625		4.43	6.5035
4.44	23.0565		4.44	14.705		4.44	10.367		4.44	11.126		4.44	7.5535		4.44	6.3255
4.45	22.748		4.45	14.3235		4.45	10.4		4.45	10.9995		4.45	7.1545		4.45	6.7585
4.46	22.831		4.46	14.24		4.46	10.192		4.46	11.4965		4.46	7.5045		4.46	6.365
4.47	22.855		4.47	13.6815		4.47	10.3925		4.47	11.1375		4.47	7.281		4.47	6.9855
4.48	22.245		4.48	13.9285		4.48	9.8625		4.48	10.8015		4.48	7.5515		4.48	6.3295
4.49	22.9095		4.49	14.507		4.49	10.308		4.49	11.195		4.49	7.924		4.49	6.6885
4.5	23.094		4.5	14.9635		4.5	10.4665		4.5	11.196		4.5	7.8795		4.5	6.996
4.51	23.092		4.51	14.998		4.51	10.854		4.51	11.2325		4.51	7.5805		4.51	6.3915
4.52	24.1005		4.52	14.725		4.52	10.2155		4.52	11.115		4.52	7.4545		4.52	6.953
4.53	22.96		4.53	15.4285		4.53	10.2685		4.53	11.664		4.53	7.849		4.53	6.2305
4.54	23.5725		4.54	15.7135		4.54	10.5225		4.54	11.1035		4.54	8.3915		4.54	6.1595
4.55	23.1275		4.55	15.517		4.55	10.445		4.55	11.343		4.55	8.702		4.55	6.299
4.56	21.897		4.56	15.5715		4.56	10.185		4.56	10.7245		4.56	8.568		4.56	6.171
4.57	22.9695		4.57	15.6325		4.57	10.0175		4.57	10.6295		4.57	8.1425		4.57	5.929
4.58	22.7545		4.58	15.878		4.58	10.34		4.58	10.9265		4.58	8.5355		4.58	5.896
4.59	23.734		4.59	15.3665		4.59	10.0635		4.59	10.2		4.59	8.0335		4.59	6.231
4.6	22.1135		4.6	15.3775		4.6	10.0605		4.6	10.93		4.6	8.3045		4.6	6.1475
4.61	22.7735		4.61	15.5915		4.61	9.9755		4.61	11.019		4.61	8.771		4.61	6.1385
4.62	22.628		4.62	15.801		4.62	9.8705		4.62	11.1585		4.62	8.373		4.62	6.0525
4.63	22.357		4.63	16.2625		4.63	10.2945		4.63	10.99		4.63	7.969		4.63	6.5155
4.64	22.136		4.64	15.813		4.64	10.119		4.64	11.025		4.64	8.445		4.64	5.9155
4.65	22.0685		4.65	15.5765		4.65	9.981		4.65	10.6755		4.65	8.3645		4.65	6.4735
4.66	23.1375		4.66	15.7665		4.66	10.167		4.66	10.658		4.66	9.016		4.66	6.4165
4.67	23.0105		4.67	15.8665		4.67	10.1805		4.67	10.4185		4.67	8.9765		4.67	6.374
4.68	23.0995		4.68	15.6405		4.68	10.1575		4.68	10.518		4.68	8.0125		4.68	6.2105
4.69	23.6815		4.69	15.8025		4.69	10.56		4.69	10.6955		4.69	8.053		4.69	6.4935
4.7	22.3415		4.7	15.408		4.7	10.2535		4.7	9.944		4.7	8.4895		4.7	6.6585
4.71	22.188		4.71	15.198		4.71	10.108		4.71	10.023		4.71	8.112		4.71	6.591
4.72	22.8785		4.72	15.542		4.72	10.2205		4.72	10.695		4.72	7.5865		4.72	6.5355
4.73	23.4695		4.73	15.2575		4.73	10.0835		4.73	9.8765		4.73	7.317		4.73	6.644
4.74	23.9855		4.74	15.877		4.74	11.194		4.74	10.1765		4.74	8.28		4.74	6.359
4.75	24.503		4.75	15.832		4.75	10.7005		4.75	10.32		4.75	8.0105		4.75	6.7115
4.76	23.536		4.76	15.9485		4.76	9.987		4.76	10.209		4.76	8.2115		4.76	6.8615
4.77	24.495		4.77	15.447		4.77	10.9905		4.77	9.9955		4.77	7.8625		4.77	7.1775
4.78	24.1095		4.78	15.3475		4.78	10.484		4.78	10.9645		4.78	8.378		4.78	6.915
4.79	24.3365		4.79	14.9115		4.79	11.044		4.79	10.426		4.79	8.9145		4.79	7.099
4.8	23.125		4.8	15.393		4.8	10.879		4.8	10.8505		4.8	7.901		4.8	6.3745
4.81	23.8575		4.81	15.566		4.81	10.6235		4.81	10.0215		4.81	8.6015		4.81	6.3425
4.82	23.6675		4.82	14.9495		4.82	10.5985		4.82	9.905		4.82	8.1815		4.82	6.576
4.83	24.037		4.83	15.67		4.83	10.409		4.83	11.3205		4.83	8.157		4.83	6.3005
4.84	23.3665		4.84	15.7975		4.84	10.2865		4.84	10.339		4.84	8.313		4.84	6.6875
4.85	24.6445		4.85	15.4985		4.85	10.684		4.85	9.7205		4.85	8.1755		4.85	6.285
4.86	23.867		4.86	15.497		4.86	10.579		4.86	10.329		4.86	8.328		4.86	6.759
4.87	24.3045		4.87	14.835		4.87	10.9795		4.87	10.5375		4.87	7.738		4.87	6.4795
4.88	24.213		4.88	15.369		4.88	10.807		4.88	10.2595		4.88	7.835		4.88	5.842
4.89	23.8545		4.89	15.548		4.89	10.891		4.89	9.8045		4.89	8.2035		4.89	5.6645
4.9	22.954		4.9	15.3715		4.9	10.97		4.9	10.424		4.9	8.2085		4.9	5.9195
4.91	24.676		4.91	15.621		4.91	10.512		4.91	10.507		4.91	8.546		4.91	5.936
4.92	24.0715		4.92	15.3015		4.92	10.5675		4.92	10.9795		4.92	8.588		4.92	5.9855
4.93	23.6615		4.93	15.005		4.93	10.2145		4.93	10.373		4.93	8.457		4.93	6.047
4.94	24.025		4.94	15.5355		4.94	9.8575		4.94	11.137		4.94	8.73		4.94	6.128
4.95	23.1175		4.95	15.6695		4.95	9.9255		4.95	10.5655		4.95	8.022		4.95	6.599
4.96	23.364		4.96	15.45		4.96	10.063		4.96	10.468		4.96	8.6275		4.96	6.4635
4.97	22.2835		4.97	15.6075		4.97	10.739		4.97	10.3905		4.97	8.725		4.97	6.26
4.98	22.281		4.98	14.8345		4.98	9.942		4.98	10.5595		4.98	7.9025		4.98	5.851
4.99	22.3865		4.99	15.3995		4.99	10.964		4.99	10.681		4.99	8.4065		4.99	6.522
5	23.7125		5	15.507		5	10.336		5	10.5285		5	8.5315		5	6.3635
5.01	23.3975		5.01	16.168		5.01	10.4		5.01	10.637		5.01	8.5925		5.01	6.351
5.02	22.961		5.02	15.3155		5.02	10.58		5.02	11.0845		5.02	8.3495		5.02	6.2345
5.03	23.2745		5.03	14.7735		5.03	10.656		5.03	10.1345		5.03	8.7725		5.03	6.482
5.04	23.9105		5.04	15.8615		5.04	11.0435		5.04	10.287		5.04	8.5405		5.04	6.1815
5.05	23.2295		5.05	15.246		5.05	11.1055		5.05	10.435		5.05	8.8805		5.05	6.2545
5.06	22.834		5.06	15.3895		5.06	10.9945		5.06	10.2845		5.06	8.175		5.06	6.321
5.07	23.2275		5.07	15.905		5.07	10.383		5.07	10.5125		5.07	8.3375		5.07	6.4885
5.08	22.981		5.08	16.07		5.08	10.8595		5.08	11.038		5.08	7.839		5.08	6.47
5.09	23.464		5.09	16.168		5.09	10.4535		5.09	10.7665		5.09	8.2135		5.09	6.8645
5.1	23.1445		5.1	16.263		5.1	10.352		5.1	11.3305		5.1	7.937		5.1	6.824
5.11	23.489		5.11	16.696		5.11	10.108		5.11	11.0945		5.11	8.5475		5.11	6.7435
5.12	23.6495		5.12	15.6385		5.12	10.074		5.12	11.0965		5.12	8.46		5.12	6.429
5.13	23.103		5.13	16.1125		5.13	10.1385		5.13	9.9265		5.13	8.4835		5.13	6.2575
5.14	22.985		5.14	16.456		5.14	10.288		5.14	10.4875		5.14	7.8735		5.14	6.7425
5.15	22.5965		5.15	16.1105		5.15	11.246		5.15	9.97		5.15	8.6265		5.15	6.9945
5.16	22.8295		5.16	16.2255		5.16	11.6255		5.16	10.2455		5.16	8.009		5.16	7.0585
5.17	23.5415		5.17	16.249		5.17	10.8115		5.17	10.4955		5.17	8.289		5.17	7.5585
5.18	22.8435		5.18	15.6115		5.18	10.822		5.18	10.2165		5.18	7.7735		5.18	6.989
5.19	23.2105		5.19	15.5085		5.19	10.8335		5.19	10.241		5.19	7.9415		5.19	6.935
5.2	23.574		5.2	15.838		5.2	10.336		5.2	11.015		5.2	8.118		5.2	6.8375
5.21	22.6155		5.21	15.201		5.21	10.228		5.21	10.8515		5.21	8.371		5.21	6.417
5.22	22.8855		5.22	16.3535		5.22	10.3785		5.22	10.137		5.22	8.5935		5.22	6.451
5.23	22.491		5.23	15.737		5.23	10.3455		5.23	11.1145		5.23	8.507		5.23	6.968
5.24	21.286		5.24	15.281		5.24	11.0045		5.24	11.106		5.24	7.903		5.24	6.825
5.25	22.415		5.25	15.3715		5.25	10.851		5.25	11.6565		5.25	7.536		5.25	6.5635
5.26	22.7565		5.26	16.1385		5.26	10.736		5.26	11.387		5.26	8.383		5.26	6.672
5.27	23.2535		5.27	15.3585		5.27	11.5125		5.27	10.907		5.27	7.989		5.27	6.438
5.28	22.9625		5.28	15.2185		5.28	10.923		5.28	11.0125		5.28	8.0775		5.28	6.547
5.29	23.7725		5.29	16.083		5.29	10.9205		5.29	10.868		5.29	8.046		5.29	6.607
5.3	22.8875		5.3	15.3595		5.3	10.669		5.3	11.1825		5.3	9.122		5.3	6.3215
5.31	23.151		5.31	16.2995		5.31	10.7335		5.31	10.9415		5.31	8.3185		5.31	7.2775
5.32	23.243		5.32	14.9285		5.32	11.0875		5.32	10.503		5.32	9.09		5.32	6.2045
5.33	23.401		5.33	15.4		5.33	11.269		5.33	11.355		5.33	8.393		5.33	6.194
5.34	22.4395		5.34	15.392		5.34	10.69		5.34	10.853		5.34	8.6285		5.34	6.4665
5.35	22.2075		5.35	16.365		5.35	10.815		5.35	11.178		5.35	7.851		5.35	6.3285
5.36	23.2375		5.36	15.8575		5.36	11.0155		5.36	11.6235		5.36	7.5295		5.36	6.3485
5.37	23.6515		5.37	15.288		5.37	11.002		5.37	11.4935		5.37	8.392		5.37	6.3465
5.38	23.795		5.38	15.0565		5.38	11.2195		5.38	11.7145		5.38	8.0885		5.38	6.2395
5.39	22.3725		5.39	16.255		5.39	10.833		5.39	11.4515		5.39	8.619		5.39	6.2755
5.4	23.416		5.4	15.2615		5.4	10.6995		5.4	11.343		5.4	8.2455		5.4	6.256
5.41	22.7925		5.41	15.0465		5.41	10.7725		5.41	11.012		5.41	7.985		5.41	5.7715
5.42	23.7845		5.42	15.3195		5.42	11.4635		5.42	10.733		5.42	7.6135		5.42	5.66
5.43	23.012		5.43	16.456		5.43	11.12		5.43	10.412		5.43	7.67		5.43	5.961
5.44	22.549		5.44	15.4505		5.44	11.193		5.44	11.2445		5.44	7.8115		5.44	6.1085
5.45	21.99		5.45	15.654		5.45	11.747		5.45	10.5365		5.45	7.5285		5.45	6.161
5.46	22.5765		5.46	15.671		5.46	11.4425		5.46	11.305		5.46	7.828		5.46	5.9525
5.47	23.0595		5.47	16.166		5.47	11.8035		5.47	10.659		5.47	7.597		5.47	6.5655
5.48	22.8785		5.48	16.649		5.48	11.922		5.48	10.564		5.48	8.0265		5.48	6.327
5.49	22.376		5.49	17.213		5.49	11.648		5.49	10.7045		5.49	7.68		5.49	5.9135
5.5	23.3265		5.5	16.757		5.5	11.629		5.5	10.598		5.5	8.285		5.5	6.0535
5.51	23.3255		5.51	15.7235		5.51	11.287		5.51	10.719		5.51	7.8635		5.51	6.1525
5.52	22.7815		5.52	16.5255		5.52	12.0025		5.52	10.9215		5.52	7.7255		5.52	6.008
5.53	22.601		5.53	16.3425		5.53	11.0485		5.53	11.339		5.53	7.6635		5.53	5.9195
5.54	22.405		5.54	16.793		5.54	11.0525		5.54	11.0365		5.54	7.6885		5.54	5.99
5.55	22.226		5.55	15.672		5.55	11.135		5.55	11.421		5.55	7.4085		5.55	5.6685
5.56	22.463		5.56	16.0165		5.56	11.478		5.56	10.6945		5.56	7.7525		5.56	6.7175
5.57	22.7265		5.57	16.7495		5.57	11.5105		5.57	11.496		5.57	7.84		5.57	6.339
5.58	22.1475		5.58	15.5385		5.58	11.5155		5.58	11.4725		5.58	7.314		5.58	6.2945
5.59	22.8675		5.59	16.1945		5.59	11.401		5.59	11.299		5.59	7.912		5.59	6.004
5.6	22.7265		5.6	15.587		5.6	11.2785		5.6	11.113		5.6	7.8605		5.6	6.3255
5.61	23.147		5.61	16.0785		5.61	10.682		5.61	11.2905		5.61	7.8825		5.61	6.6225
5.62	23.1015		5.62	15.6375		5.62	11.137		5.62	11.07		5.62	7.59		5.62	6.804
5.63	23.614		5.63	15.7105		5.63	10.842		5.63	12.2195		5.63	7.3075		5.63	6.8775
5.64	23.3195		5.64	15.5725		5.64	10.954		5.64	12.111		5.64	7.4795		5.64	6.5815
5.65	24.2105		5.65	15.576		5.65	10.631		5.65	11.1625		5.65	7.243		5.65	6.36
5.66	23.2105		5.66	15.172		5.66	10.8885		5.66	11.4185		5.66	7.649		5.66	6.361
5.67	24.104		5.67	15.713		5.67	11.3725		5.67	11.2725		5.67	8.0935		5.67	6.425
5.68	24.007		5.68	16.168		5.68	10.8245		5.68	11.5475		5.68	7.3225		5.68	6.6365
5.69	23.5575		5.69	17.161		5.69	11.078		5.69	11.715		5.69	7.8145		5.69	6.395
5.7	22.7355		5.7	16.7325		5.7	11.2165		5.7	11.2275		5.7	7.063		5.7	6.621
5.71	23.1055		5.71	16.965		5.71	11.043		5.71	11.2975		5.71	7.4015		5.71	6.5555
5.72	22.573		5.72	16.2365		5.72	11.376		5.72	11.8265		5.72	7.5435		5.72	6.464
5.73	23.054		5.73	16.894		5.73	11.954		5.73	11.9205		5.73	7.9595		5.73	6.6985
5.74	23.7755		5.74	17.2555		5.74	11.236		5.74	11.088		5.74	8.345		5.74	5.8165
5.75	23.195		5.75	16.036		5.75	11.502		5.75	11.501		5.75	8.032		5.75	6.229
5.76	23.4245		5.76	16.345		5.76	11.0045		5.76	11.0015		5.76	7.746		5.76	5.943
5.77	24.056		5.77	16.83		5.77	10.7955		5.77	11.5475		5.77	7.988		5.77	5.4295
5.78	23.731		5.78	16.9565		5.78	10.5405		5.78	11.401		5.78	7.569		5.78	5.5895
5.79	25.009		5.79	16.5655		5.79	11.0455		5.79	10.556		5.79	7.524		5.79	5.801
5.8	24.1155		5.8	17.01		5.8	11.219		5.8	11.4375		5.8	7.4235		5.8	5.974
5.81	23.9175		5.81	16.953		5.81	10.999		5.81	11.745		5.81	7.5275		5.81	6.562
5.82	24.1055		5.82	17.1085		5.82	11.5825		5.82	11.55		5.82	7.902		5.82	6.493
5.83	24.34		5.83	17.3595		5.83	11.3535		5.83	11.0795		5.83	7.8685		5.83	6.396
5.84	23.5955		5.84	16.992		5.84	11.2255		5.84	10.94		5.84	7.391		5.84	6.5885
5.85	23.593		5.85	16.7225		5.85	11.597		5.85	11.0795		5.85	7.5715		5.85	6.72
5.86	23.4175		5.86	16.4		5.86	11.405		5.86	11.3735		5.86	7.5215		5.86	6.557
5.87	23.8065		5.87	16.097		5.87	11.5385		5.87	11.489		5.87	7.248		5.87	6.38
5.88	22.8005		5.88	17.571		5.88	11.566		5.88	11.6085		5.88	7.1235		5.88	6.2785
5.89	22.749		5.89	17.0515		5.89	11.702		5.89	11.3545		5.89	7.5195		5.89	6.707
5.9	22.6215		5.9	16.428		5.9	11.5025		5.9	11.3145		5.9	6.969		5.9	6.192
5.91	22.987		5.91	16.6195		5.91	12.018		5.91	11.1045		5.91	7.3615		5.91	6.039
5.92	22.3815		5.92	16.787		5.92	11.7165		5.92	11.3125		5.92	7.2505		5.92	6.532
5.93	21.919		5.93	15.9745		5.93	11.0715		5.93	11.2175		5.93	8.476		5.93	6.424
5.94	23.317		5.94	16.9745		5.94	11.9015		5.94	11.4035		5.94	7.6795		5.94	6.7115
5.95	23.1865		5.95	17.1335		5.95	11.554		5.95	11.267		5.95	7.6755		5.95	6.463
5.96	23.0965		5.96	16.9245		5.96	12.022		5.96	11.2625		5.96	7.729		5.96	6.531
5.97	22.4715		5.97	16.7885		5.97	11.346		5.97	11.0605		5.97	7.5315		5.97	6.303
5.98	22.593		5.98	16.9075		5.98	11.3685		5.98	11.4615		5.98	7.844		5.98	6.4675
5.99	22.8935		5.99	16.7735		5.99	10.9995		5.99	11.189		5.99	7.7165		5.99	6.5205
6	22.446		6	16.4575		6	10.948		6	11.8845		6	7.445		6	6.874
6.01	23.1215		6.01	16.6105		6.01	11.4875		6.01	11.576		6.01	7.269		6.01	6.868
6.02	23.8985		6.02	16.452		6.02	11.116		6.02	11.931		6.02	6.854		6.02	6.513
6.03	24.063		6.03	17.7155		6.03	11.47		6.03	11.7035		6.03	6.923		6.03	6.5725
6.04	24.1015		6.04	17.4315		6.04	11.208		6.04	11.311		6.04	7.665		6.04	6.501
6.05	24.029		6.05	16.616		6.05	11.4245		6.05	10.466		6.05	7.671		6.05	6.4045
6.06	23.736		6.06	16.5005		6.06	11.5605		6.06	10.49		6.06	7.6485		6.06	6.475
6.07	23.925		6.07	16.994		6.07	11.213		6.07	10.9185		6.07	7.6955		6.07	6.403
6.08	24.9205		6.08	16.107		6.08	11.7175		6.08	11.108		6.08	7.247		6.08	6.5495
6.09	24.849		6.09	16.3385		6.09	11.685		6.09	10.192		6.09	8.1075		6.09	6.464
6.1	24.91		6.1	17.6765		6.1	11.733		6.1	11.365		6.1	7.7455		6.1	6.705
6.11	24.538		6.11	17.187		6.11	11.687		6.11	10.8505		6.11	7.215		6.11	6.714
6.12	23.8045		6.12	17.198		6.12	12.014		6.12	11.649		6.12	7.825		6.12	7.204
6.13	23.8025		6.13	16.8965		6.13	11.505		6.13	11.0495		6.13	7.8195		6.13	6.65
6.14	24.2045		6.14	17.356		6.14	11.5695		6.14	11.067		6.14	7.8		6.14	6.8965
6.15	23.7675		6.15	16.8745		6.15	12.0045		6.15	11.1425		6.15	7.719		6.15	7.072
6.16	24.8435		6.16	17.1285		6.16	11.6575		6.16	11.5145		6.16	7.3735		6.16	7.3655
6.17	24.116		6.17	17.1115		6.17	11.8135		6.17	11.233		6.17	7.589		6.17	7.524
6.18	23.8475		6.18	16.462		6.18	11.83		6.18	11.291		6.18	7.707		6.18	7.118
6.19	24.441		6.19	16.5395		6.19	11.3475		6.19	10.728		6.19	7.243		6.19	7.3435
6.2	24.592		6.2	16.6635		6.2	11.8255		6.2	11.3475		6.2	7.6		6.2	6.9205
6.21	23.9555		6.21	17.0085		6.21	11.6415		6.21	11.053		6.21	7.2225		6.21	7.1065
6.22	24.9215		6.22	17.074		6.22	10.7335		6.22	11.325		6.22	7.422		6.22	7.03
6.23	24.5815		6.23	17.348		6.23	11.317		6.23	11.595		6.23	7.2595		6.23	7.3275
6.24	25.037		6.24	16.554		6.24	10.9305		6.24	11.243		6.24	6.762		6.24	6.8775
6.25	24.8255		6.25	16.2035		6.25	11.3405		6.25	11.5175		6.25	6.9245		6.25	6.7675
6.26	24.222		6.26	16.8605		6.26	11.6135		6.26	11.0285		6.26	7.147		6.26	6.786
6.27	24.1775		6.27	16.579		6.27	11.5255		6.27	11.8445		6.27	7.363		6.27	6.773
6.28	23.278		6.28	16.7565		6.28	11.3645		6.28	10.875		6.28	7.6095		6.28	6.8235
6.29	23.808		6.29	16.134		6.29	11.2945		6.29	11.4485		6.29	7.383		6.29	7.1755
6.3	24.3595		6.3	16.7005		6.3	10.88		6.3	11.4305		6.3	7.5615		6.3	6.9345
6.31	24.8675		6.31	16.073		6.31	11.2335		6.31	11.6955		6.31	7.596		6.31	7.2535
6.32	23.971		6.32	16.5275		6.32	11.5205		6.32	11.23		6.32	7.524		6.32	7.5335
6.33	24.2745		6.33	16.8805		6.33	11.118		6.33	11.735		6.33	7.3515		6.33	6.608
6.34	23.9685		6.34	16.7415		6.34	11.27		6.34	11.1325		6.34	7.593		6.34	6.2885
6.35	24.0765		6.35	16.3915		6.35	11.362		6.35	11.7235		6.35	7.017		6.35	6.147
6.36	24.0495		6.36	16.0305		6.36	11.538		6.36	11.5205		6.36	7.392		6.36	6.327
6.37	23.0575		6.37	16.9405		6.37	11.256		6.37	11.351		6.37	7.328		6.37	6.3905
6.38	23.815		6.38	16.8435		6.38	11.061		6.38	11.258		6.38	7.2795		6.38	6.457
6.39	24.03		6.39	16.6375		6.39	10.9075		6.39	11.037		6.39	7.4345		6.39	6.167
6.4	23.985		6.4	16.8935		6.4	10.921		6.4	11.709		6.4	7.4605		6.4	5.889
6.41	24.11		6.41	16.5225		6.41	11.151		6.41	11.676		6.41	7.238		6.41	6.5165
6.42	24.1305		6.42	15.8		6.42	10.695		6.42	11.274		6.42	6.9915		6.42	6.733
6.43	24.201		6.43	16.4245		6.43	10.5145		6.43	10.737		6.43	7.3925		6.43	6.542
6.44	24.27		6.44	16.5895		6.44	11.0815		6.44	10.905		6.44	7.441		6.44	6.6285
6.45	23.124		6.45	16.39		6.45	11.477		6.45	11.4445		6.45	7.6345		6.45	6.6515
6.46	23.7275		6.46	16.6345		6.46	11.0415		6.46	10.5815		6.46	7.825		6.46	6.312
6.47	24.0765		6.47	16.568		6.47	11.109		6.47	10.9555		6.47	7.5565		6.47	6.2165
6.48	23.8115		6.48	17.064		6.48	11.342		6.48	10.62		6.48	7.7345		6.48	6.1025
6.49	23.769		6.49	16.126		6.49	11.5995		6.49	11.1485		6.49	7.809		6.49	6.541
6.5	24.192		6.5	16.405		6.5	11.001		6.5	11.2055		6.5	7.473		6.5	6.029
6.51	23.8595		6.51	16.378		6.51	11.3055		6.51	11.49		6.51	6.9645		6.51	5.6125
6.52	23.6345		6.52	16.7615		6.52	11.364		6.52	10.285		6.52	7.0725		6.52	6.501
6.53	23.944		6.53	16.9085		6.53	11.014		6.53	10.953		6.53	7.4005		6.53	6.7875
6.54	23.369		6.54	16.6525		6.54	11.0795		6.54	10.9415		6.54	7.189		6.54	6.2715
6.55	23.967		6.55	16.5655		6.55	10.958		6.55	10.71		6.55	7.666		6.55	6.191
6.56	23.8025		6.56	16.813		6.56	10.8285		6.56	10.8305		6.56	7.946		6.56	5.677
6.57	23.0085		6.57	16.8055		6.57	11.1765		6.57	11.133		6.57	7.955		6.57	5.2465
6.58	24.0955		6.58	15.606		6.58	11.1155		6.58	11.056		6.58	7.3595		6.58	5.356
6.59	24.1485		6.59	16.2015		6.59	11.1555		6.59	10.6355		6.59	7.454		6.59	5.0915
6.6	23.524		6.6	16.737		6.6	11.6685		6.6	11.155		6.6	7.434		6.6	6.0215
6.61	24.163		6.61	16.016		6.61	11.12		6.61	11.417		6.61	7.9435		6.61	5.889
6.62	23.597		6.62	16.627		6.62	10.776		6.62	11.275		6.62	7.658		6.62	5.9595
6.63	23.2195		6.63	15.954		6.63	10.915		6.63	10.9135		6.63	7.289		6.63	5.5505
6.64	23.352		6.64	15.245		6.64	10.886		6.64	11.907		6.64	7.323		6.64	5.657
6.65	23.7605		6.65	15.4935		6.65	10.632		6.65	11.642		6.65	7.7415		6.65	5.6865
6.66	23.328		6.66	16.118		6.66	10.761		6.66	11.724		6.66	7.9215		6.66	5.98
6.67	22.998		6.67	16.159		6.67	11.2715		6.67	11.804		6.67	7.566		6.67	5.7125
6.68	23.043		6.68	16.492		6.68	10.9515		6.68	11.439		6.68	7.689		6.68	5.4795
6.69	23.7485		6.69	15.517		6.69	11.049		6.69	11.6815		6.69	7.703		6.69	5.7755
6.7	23.4915		6.7	15.573		6.7	11.113		6.7	11.023		6.7	7.5		6.7	4.7405
6.71	23.0985		6.71	16.592		6.71	10.368		6.71	11.427		6.71	7.8295		6.71	5.8215
6.72	23.1155		6.72	15.712		6.72	10.9805		6.72	11.116		6.72	7.76		6.72	5.795
6.73	23.221		6.73	16.328		6.73	10.476		6.73	10.994		6.73	7.8335		6.73	5.0515
6.74	24.071		6.74	16.0825		6.74	10.6995		6.74	11.2705		6.74	7.606		6.74	5.4165
6.75	23.885		6.75	16.2735		6.75	10.8285		6.75	10.8405		6.75	8.054		6.75	6.0165
6.76	23.179		6.76	16.2795		6.76	10.7085		6.76	11.062		6.76	8.0405		6.76	5.5
6.77	23.1205		6.77	16.452		6.77	10.983		6.77	10.2065		6.77	8.2395		6.77	5.251
6.78	23.911		6.78	16.441		6.78	10.928		6.78	10.854		6.78	7.8315		6.78	5.4155
6.79	22.862		6.79	17.0775		6.79	11.05		6.79	11.347		6.79	8.3435		6.79	5.3995
6.8	22.5055		6.8	16.906		6.8	11.0505		6.8	10.925		6.8	8.1615		6.8	5.627
6.81	23.4215		6.81	16.643		6.81	10.47		6.81	10.653		6.81	8.742		6.81	5.3555
6.82	23.5505		6.82	16.2875		6.82	10.7425		6.82	11.504		6.82	9.0765		6.82	5.493
6.83	23.7035		6.83	16.8605		6.83	10.8455		6.83	11.8625		6.83	8.0415		6.83	5.456
6.84	24.726		6.84	16.708		6.84	11.291		6.84	11.4515		6.84	7.507		6.84	5.2125
6.85	23.5955		6.85	16.963		6.85	10.862		6.85	11.091		6.85	7.972		6.85	5.718
6.86	23.141		6.86	16.625		6.86	11.232		6.86	10.937		6.86	8.1185		6.86	6.049
6.87	24.5545		6.87	16.231		6.87	11.4045		6.87	10.7365		6.87	8		6.87	5.728
6.88	23.244		6.88	15.3625		6.88	10.943		6.88	10.7875		6.88	8.974		6.88	5.6495
6.89	24.206		6.89	15.833		6.89	11.7155		6.89	11.4465		6.89	8.353		6.89	5.748
6.9	23.146		6.9	16.156		6.9	10.7525		6.9	11.1235		6.9	7.752		6.9	5.8655
6.91	24.1165		6.91	16.98		6.91	11.149		6.91	11.552		6.91	8.361		6.91	5.35
6.92	23.1705		6.92	16.1895		6.92	10.994		6.92	11.117		6.92	8.575		6.92	5.412
6.93	23.827		6.93	16.313		6.93	11.2275		6.93	10.8975		6.93	8.374		6.93	5.1195
6.94	23.2275		6.94	16.1765		6.94	11.1545		6.94	11.1745		6.94	6.947		6.94	5.601
6.95	23.075		6.95	17.542		6.95	11.0265		6.95	11.2695		6.95	7.7525		6.95	5.1215
6.96	23.445		6.96	16.7215		6.96	11.376		6.96	11.2985		6.96	8.4385		6.96	5.437
6.97	23.473		6.97	15.305		6.97	11.508		6.97	11.5175		6.97	8.707		6.97	4.7955
6.98	23.6215		6.98	16.118		6.98	11.221		6.98	10.7805		6.98	8.625		6.98	5.422
6.99	23.474		6.99	16.197		6.99	11.2235		6.99	10.756		6.99	8.489		6.99	4.787
7	22.5895		7	15.3895		7	11.114		7	11.38		7	8.419		7	5.424
7.01	22.8305		7.01	14.9855		7.01	11.8955		7.01	10.554		7.01	8.8875		7.01	5.055
7.02	23.6205		7.02	15.1175		7.02	11.703		7.02	11.4685		7.02	8.04		7.02	4.704
7.03	23.404		7.03	15.8555		7.03	11.651		7.03	11.206		7.03	8.3415		7.03	4.6595
7.04	23.124		7.04	15.6735		7.04	11.5205		7.04	10.8075		7.04	8.139		7.04	4.732
7.05	23.086		7.05	15.63		7.05	11.166		7.05	11.11		7.05	8.4955		7.05	4.5835
7.06	23.745		7.06	15.4055		7.06	11.417		7.06	11.395		7.06	7.945		7.06	4.4455
7.07	22.804		7.07	16.038		7.07	11.3675		7.07	10.92		7.07	8.3565		7.07	4.6585
7.08	23.614		7.08	15.3535		7.08	11.199		7.08	11.3005		7.08	8.4365		7.08	5.004
7.09	23.215		7.09	15.6625		7.09	11.4835		7.09	10.787		7.09	7.818		7.09	5.2865
7.1	23.126		7.1	15.4395		7.1	11.488		7.1	11.4025		7.1	7.544		7.1	4.9395
7.11	23.412		7.11	15.518		7.11	11.449		7.11	11.314		7.11	7.556		7.11	4.435
7.12	22.934		7.12	16.0355		7.12	11.5295		7.12	11.5285		7.12	7.8425		7.12	4.2915
7.13	23.642		7.13	16.3705		7.13	11.6605		7.13	11.836		7.13	7.966		7.13	4.465
7.14	23.1875		7.14	15.839		7.14	11.148		7.14	12.194		7.14	7.8765		7.14	4.9595
7.15	22.962		7.15	16.231		7.15	11.1475		7.15	12.4075		7.15	7.838		7.15	4.933
7.16	23.1945		7.16	16.04		7.16	11.887		7.16	12.182		7.16	8.1225		7.16	4.895
7.17	23.3485		7.17	15.455		7.17	12.049		7.17	11.5465		7.17	7.6855		7.17	4.12
7.18	22.4225		7.18	15.9765		7.18	11.741		7.18	11.0695		7.18	8.029		7.18	5.0655
7.19	23.095		7.19	15.4635		7.19	12.1315		7.19	11.2375		7.19	8.2435		7.19	5.201
7.2	23.487		7.2	16.396		7.2	11.9705		7.2	10.5435		7.2	8.2135		7.2	5.161
7.21	22.6525		7.21	15.2055		7.21	11.646		7.21	11.2635		7.21	8.7645		7.21	5.055
7.22	22.5935		7.22	15.446		7.22	11.9385		7.22	11.6005		7.22	7.947		7.22	4.6765
7.23	23.793		7.23	16.783		7.23	11.83		7.23	11.1835		7.23	8.545		7.23	5.0575
7.24	22.6805		7.24	15.29		7.24	11.658		7.24	11.4335		7.24	8.8355		7.24	5.3345
7.25	22.7355		7.25	16.399		7.25	11.3285		7.25	11.1005		7.25	8.643		7.25	5.527
7.26	23.399		7.26	15.956		7.26	11.2135		7.26	10.444		7.26	8.21		7.26	5.8515
7.27	23.4595		7.27	16.7015		7.27	11.5		7.27	9.9505		7.27	8.9355		7.27	5.714
7.28	23.3505		7.28	16.7335		7.28	11.657		7.28	10.525		7.28	8.2365		7.28	5.1815
7.29	23.2225		7.29	15.833		7.29	11.8905		7.29	10.512		7.29	8.5495		7.29	5.1965
7.3	23.387		7.3	16.6005		7.3	11.962		7.3	10.333		7.3	8.446		7.3	4.9305
7.31	23		7.31	17.229		7.31	11.7415		7.31	10.3495		7.31	8.828		7.31	4.8395
7.32	23.251		7.32	17.1295		7.32	12.256		7.32	10.1905		7.32	8.505		7.32	5.183
7.33	23.141		7.33	16.3335		7.33	11.8755		7.33	10.4725		7.33	8.1665		7.33	5.626
7.34	22.931		7.34	16.2095		7.34	11.224		7.34	11.147		7.34	8.5535		7.34	5.4575
7.35	23.2835		7.35	16.318		7.35	11.3		7.35	11.263		7.35	8.541		7.35	4.623
7.36	22.746		7.36	16.847		7.36	10.9935		7.36	10.737		7.36	8.722		7.36	4.8495
7.37	22.844		7.37	16.517		7.37	11.447		7.37	10.945		7.37	8.243		7.37	5.337
7.38	22.9755		7.38	16.593		7.38	11.779		7.38	11.2125		7.38	8.617		7.38	6.2615
7.39	23.5965		7.39	16.401		7.39	10.8765		7.39	10.941		7.39	8.461		7.39	5.8985
7.4	23.278		7.4	16.1675		7.4	11.0275		7.4	10.5055		7.4	8.45		7.4	6.052
7.41	23.1695		7.41	16.369		7.41	11.673		7.41	10.384		7.41	8.446		7.41	6.205
7.42	22.539		7.42	17.465		7.42	11.146		7.42	10.133		7.42	8.727		7.42	6.455
7.43	22.6895		7.43	17.057		7.43	11.256		7.43	9.6655		7.43	9.0885		7.43	6.95
7.44	22.7895		7.44	17.227		7.44	11.5305		7.44	10.189		7.44	8.2655		7.44	6.909
7.45	23.1575		7.45	16.6115		7.45	11.4715		7.45	10.229		7.45	8.5165		7.45	6.532
7.46	22.8995		7.46	17.416		7.46	11.2345		7.46	11.437		7.46	8.545		7.46	6.4805
7.47	22.5715		7.47	16.981		7.47	11.8485		7.47	11.1515		7.47	8.794		7.47	6.874
7.48	23.048		7.48	16.701		7.48	11.156		7.48	11.254		7.48	8.869		7.48	6.5735
7.49	23.253		7.49	17.5255		7.49	11.85		7.49	11.248		7.49	8.109		7.49	6.8335
7.5	23.3285		7.5	16.653		7.5	11.426		7.5	11.2085		7.5	8.7295		7.5	6.674
7.51	23.051		7.51	16.6655		7.51	11.48		7.51	10.9175		7.51	7.854		7.51	7.02
7.52	22.9425		7.52	16.399		7.52	11.436		7.52	10.9035		7.52	8.4995		7.52	6.7625
7.53	23.133		7.53	15.7985		7.53	11.2805		7.53	10.8935		7.53	8.344		7.53	7.2355
7.54	22.9		7.54	16.15		7.54	11.595		7.54	10.576		7.54	8.309		7.54	6.974
7.55	22.035		7.55	16.2605		7.55	11.454		7.55	10.68		7.55	8.1785		7.55	6.785
7.56	22.4955		7.56	16.981		7.56	10.815		7.56	10.58		7.56	8.108		7.56	6.904
7.57	22.038		7.57	17.417		7.57	11.3685		7.57	11.093		7.57	8.0105		7.57	6.285
7.58	22.3195		7.58	17.0455		7.58	11.4655		7.58	10.9235		7.58	8.1715		7.58	5.8745
7.59	23.1915		7.59	17.4625		7.59	11.716		7.59	10.711		7.59	7.77		7.59	5.6985
7.6	23.189		7.6	17.085		7.6	11.222		7.6	10.097		7.6	8.6405		7.6	6.1455
7.61	23.379		7.61	16.763		7.61	11.535		7.61	10.4985		7.61	8.573		7.61	6.805
7.62	21.981		7.62	17.1275		7.62	11.832		7.62	10.654		7.62	8.8595		7.62	6.969
7.63	22.7275		7.63	16.8225		7.63	11.443		7.63	9.843		7.63	8.4445		7.63	6.928
7.64	22.54		7.64	16.7425		7.64	11.1405		7.64	9.6615		7.64	7.6075		7.64	6.893
7.65	22.6145		7.65	16.192		7.65	11.0945		7.65	10.314		7.65	7.441		7.65	6.7645
7.66	22.9635		7.66	16.778		7.66	11.7995		7.66	10.1695		7.66	7.783		7.66	6.7155
7.67	23.253		7.67	15.985		7.67	11.6515		7.67	10.156		7.67	8.425		7.67	6.242
7.68	23.076		7.68	16.219		7.68	11.482		7.68	10.522		7.68	8.157		7.68	6.2705
7.69	22.965		7.69	16.2215		7.69	11.59		7.69	9.8765		7.69	8.699		7.69	6.4045
7.7	23.321		7.7	16.6135		7.7	11.297		7.7	9.1235		7.7	8.611		7.7	6.46
7.71	23.93		7.71	16.699		7.71	11.704		7.71	9.3835		7.71	8.1		7.71	6.3315
7.72	23.545		7.72	16.615		7.72	11.266		7.72	9.7875		7.72	7.666		7.72	5.924
7.73	23.6785		7.73	15.9895		7.73	11.358		7.73	9.542		7.73	8.178		7.73	6.645
7.74	22.892		7.74	16.365		7.74	11.1155		7.74	9.472		7.74	8.629		7.74	6.8835
7.75	23.5605		7.75	15.623		7.75	11.023		7.75	10.3475		7.75	8.4365		7.75	7.121
7.76	23.277		7.76	16.341		7.76	11.1925		7.76	9.6865		7.76	8.7565		7.76	6.852
7.77	24.592		7.77	15.5155		7.77	11.2045		7.77	9.372		7.77	8.7405		7.77	6.552
7.78	24.2045		7.78	16.287		7.78	10.667		7.78	9.967		7.78	8.5305		7.78	7.043
7.79	23.753		7.79	16.463		7.79	12.006		7.79	9.792		7.79	8.749		7.79	7.1295
7.8	23.375		7.8	16.862		7.8	11.8295		7.8	10.3305		7.8	8.378		7.8	6.6615
7.81	23.6835		7.81	16.8015		7.81	11.3095		7.81	9.874		7.81	8.474		7.81	6.3005
7.82	24.0135		7.82	16.01		7.82	11.4525		7.82	9.899		7.82	8.4375		7.82	6.2345
7.83	23.8575		7.83	16.899		7.83	11.326		7.83	10.365		7.83	7.4645		7.83	7.194
7.84	23.8685		7.84	15.147		7.84	11.7045		7.84	9.895		7.84	7.8335		7.84	6.589
7.85	23.6945		7.85	16.1635		7.85	11.844		7.85	9.798		7.85	8.7995		7.85	6.819
7.86	23.609		7.86	16.4975		7.86	11.4465		7.86	10.442		7.86	8.8895		7.86	6.633
7.87	22.882		7.87	15.734		7.87	11.654		7.87	10.1015		7.87	8.6325		7.87	6.5985
7.88	23.406		7.88	15.2065		7.88	11.6605		7.88	10.2495		7.88	8.2385		7.88	6.679
7.89	22.8125		7.89	15.463		7.89	11.1675		7.89	10.7865		7.89	8.078		7.89	6.804
7.9	23.7055		7.9	15.748		7.9	10.884		7.9	9.7695		7.9	8.1445		7.9	6.796
7.91	24.5725		7.91	14.8515		7.91	11.62		7.91	10.188		7.91	8.203		7.91	6.4365
7.92	24.193		7.92	15.31		7.92	11.09		7.92	10.5685		7.92	8.7465		7.92	6.757
7.93	23.9335		7.93	15.49		7.93	10.948		7.93	9.962		7.93	8.4845		7.93	6.895
7.94	23.686		7.94	16.361		7.94	11.476		7.94	9.741		7.94	8.997		7.94	6.7435
7.95	23.5015		7.95	15.7735		7.95	11.2205		7.95	9.9675		7.95	8.911		7.95	6.832
7.96	24.1835		7.96	15.047		7.96	11.713		7.96	9.822		7.96	8.7385		7.96	7.0715
7.97	24.015		7.97	15.3845		7.97	11.505		7.97	10.186		7.97	8.677		7.97	6.578
7.98	22.91		7.98	15.399		7.98	11.208		7.98	9.9075		7.98	8.2945		7.98	6.507
7.99	23.477		7.99	15.3315		7.99	11.7015		7.99	10.5		7.99	8.822		7.99	6.4635
8	23.2605		8	15.769		8	11.2765		8	10.6005		8	7.59		8	6.3455
8.01	23.4905		8.01	15.7105		8.01	11.3385		8.01	9.9775		8.01	9.103		8.01	6.5165
8.02	23.697		8.02	16.6675		8.02	11.481		8.02	10.5345		8.02	8.3795		8.02	6.58
8.03	23.054		8.03	16.1255		8.03	11.365		8.03	10.823		8.03	8.672		8.03	6.823
8.04	23.8525		8.04	15.8165		8.04	11.795		8.04	10.4785		8.04	8.2485		8.04	6.924
8.05	23.3435		8.05	16.0005		8.05	11.5725		8.05	10.094		8.05	7.8205		8.05	6.37
8.06	24.011		8.06	16.38		8.06	11.0615		8.06	10.3235		8.06	8.0275		8.06	6.5805
8.07	24.6295		8.07	15.778		8.07	11.326		8.07	11.243		8.07	8.378		8.07	6.6655
8.08	24.191		8.08	16.1655		8.08	11.9425		8.08	11.4975		8.08	8.1035		8.08	6.5665
8.09	24.3345		8.09	15.684		8.09	11.459		8.09	10.9685		8.09	7.988		8.09	6.772
8.1	23.926		8.1	16.5295		8.1	11.781		8.1	10.983		8.1	7.9695		8.1	7.0195
8.11	23.982		8.11	16.3045		8.11	11.5025		8.11	10.779		8.11	8.697		8.11	6.027
8.12	23.2925		8.12	16.0735		8.12	11.044		8.12	11.54		8.12	8.6315		8.12	6.158
8.13	24.0955		8.13	15.1975		8.13	11.336		8.13	11.1605		8.13	9.1825		8.13	6.324
8.14	24.1905		8.14	15.209		8.14	11.075		8.14	11.0725		8.14	8.376		8.14	6.567
8.15	24.2795		8.15	15.268		8.15	11.26		8.15	11.2685		8.15	8.591		8.15	6.55
8.16	24.126		8.16	15.4255		8.16	11.087		8.16	10.535		8.16	8.1315		8.16	6.698
8.17	23.235		8.17	15.5825		8.17	11.607		8.17	12.175		8.17	8.4845		8.17	7.0215
8.18	23.6935		8.18	15.239		8.18	11.1225		8.18	11.061		8.18	7.9915		8.18	6.5395
8.19	23.177		8.19	14.5835		8.19	10.5645		8.19	11.604		8.19	8.196		8.19	6.448
8.2	24.4075		8.2	14.884		8.2	11.1185		8.2	11.3905		8.2	8.3115		8.2	6.117
8.21	24.376		8.21	15.2675		8.21	11.461		8.21	11.2055		8.21	8.3775		8.21	6.323
8.22	24.1765		8.22	15.2505		8.22	11.8335		8.22	11.547		8.22	8.6135		8.22	6.5835
8.23	23.6765		8.23	15.729		8.23	10.8885		8.23	12.037		8.23	8.1565		8.23	6.4975
8.24	24.04		8.24	15.612		8.24	11.0045		8.24	11.251		8.24	8.0665		8.24	6.4395
8.25	24.186		8.25	16.2695		8.25	10.997		8.25	11.8095		8.25	8.567		8.25	6.2935
8.26	23.8565		8.26	15.3645		8.26	11.3125		8.26	11.146		8.26	8.85		8.26	5.7245
8.27	23.3775		8.27	15.2885		8.27	11.428		8.27	12.3515		8.27	9.126		8.27	6.3785
8.28	23.728		8.28	15.75		8.28	11.1195		8.28	11.915		8.28	9.2445		8.28	6.0335
8.29	23.9785		8.29	15.3455		8.29	11.4645		8.29	12.1465		8.29	9.4435		8.29	6.088
8.3	22.963		8.3	14.656		8.3	10.9265		8.3	12.2555		8.3	9.1565		8.3	5.762
8.31	23.429		8.31	14.799		8.31	11.953		8.31	13.0105		8.31	8.782		8.31	5.6035
8.32	22.8		8.32	15.506		8.32	10.952		8.32	11.9345		8.32	8.5045		8.32	5.498
8.33	23.393		8.33	16.291		8.33	11.217		8.33	11.5295		8.33	8.646		8.33	5.561
8.34	23.4225		8.34	15.4575		8.34	11.3365		8.34	11.6175		8.34	8.1135		8.34	6.0565
8.35	22.626		8.35	15.9555		8.35	12.0405		8.35	11.741		8.35	8.718		8.35	5.7325
8.36	22.612		8.36	16.435		8.36	11.4135		8.36	12.0365		8.36	8.1925		8.36	6.1915
8.37	23.2445		8.37	16.252		8.37	11.3745		8.37	11.4195		8.37	8.1255		8.37	6.56
8.38	23.056		8.38	16.024		8.38	11.212		8.38	12.1085		8.38	7.6665		8.38	6.152
8.39	23.2795		8.39	15.0375		8.39	11.0775		8.39	11.823		8.39	7.5445		8.39	5.3875
8.4	22.544		8.4	14.46		8.4	11.4675		8.4	11.9685		8.4	8.0915		8.4	5.6615
8.41	22.3255		8.41	15.6205		8.41	10.964		8.41	12.0905		8.41	7.839		8.41	5.467
8.42	23.1005		8.42	16.0475		8.42	11.347		8.42	12.0805		8.42	8.1885		8.42	5.756
8.43	22.209		8.43	15.9115		8.43	11.433		8.43	11.964		8.43	8.3075		8.43	6.01
8.44	21.9365		8.44	16.5245		8.44	11.095		8.44	11.933		8.44	8.491		8.44	6.0405
8.45	22.823		8.45	15.937		8.45	11.5905		8.45	12.1435		8.45	7.939		8.45	6.3725
8.46	22.654		8.46	15.933		8.46	11.514		8.46	12.0365		8.46	8.126		8.46	6.116
8.47	21.45		8.47	16.429		8.47	11.7035		8.47	12.472		8.47	8.3075		8.47	6.2595
8.48	21.5115		8.48	15.6025		8.48	11.3455		8.48	11.862		8.48	8.0945		8.48	6.328
8.49	22.3545		8.49	14.982		8.49	11.3635		8.49	12.2405		8.49	8.5245		8.49	6.577
8.5	22.279		8.5	14.583		8.5	11.249		8.5	12.665		8.5	8.3475		8.5	6.5615
8.51	22.6915		8.51	15.076		8.51	11.4915		8.51	11.843		8.51	8.6205		8.51	6.442
8.52	23.0105		8.52	15.3145		8.52	11.4605		8.52	12.023		8.52	8.303		8.52	6.302
8.53	23.3995		8.53	14.4675		8.53	10.9995		8.53	12.251		8.53	8.2115		8.53	6.5825
8.54	23.1905		8.54	13.871		8.54	11.4965		8.54	12.153		8.54	8.5885		8.54	6.9825
8.55	23.0905		8.55	13.7095		8.55	11.373		8.55	11.927		8.55	8.176		8.55	6.4325
8.56	22.4375		8.56	14.411		8.56	11.5565		8.56	12.4675		8.56	8.3275		8.56	6.7465
8.57	23.2135		8.57	14.9725		8.57	11.55		8.57	12.8015		8.57	8.4675		8.57	6.368
8.58	23.263		8.58	14.188		8.58	12.157		8.58	12.244		8.58	7.9335		8.58	6.729
8.59	23.0325		8.59	13.7805		8.59	11.2395		8.59	11.834		8.59	8.4395		8.59	6.6615
8.6	23.048		8.6	15.117		8.6	11.1415		8.6	12.1535		8.6	7.845		8.6	6.5545
8.61	23.9845		8.61	14.287		8.61	10.93		8.61	11.4575		8.61	7.9435		8.61	7.0435
8.62	23.2595		8.62	15.249		8.62	11.5465		8.62	10.9435		8.62	7.8845		8.62	6.5135
8.63	23.3125		8.63	14.7765		8.63	11.1165		8.63	10.8555		8.63	7.849		8.63	6.542
8.64	23.6385		8.64	15.3095		8.64	11.53		8.64	11.0965		8.64	7.652		8.64	6.172
8.65	23.1075		8.65	16.013		8.65	11.2495		8.65	11.8055		8.65	7.8835		8.65	6.5755
8.66	23.127		8.66	16.003		8.66	11.3905		8.66	11.7425		8.66	8.212		8.66	6.25
8.67	22.653		8.67	15.499		8.67	11.4365		8.67	11.537		8.67	7.9435		8.67	6.7845
8.68	23.3415		8.68	15.787		8.68	11.073		8.68	11.6445		8.68	8.2035		8.68	6.5705
8.69	23.264		8.69	15.0825		8.69	11.163		8.69	11.6645		8.69	8.4385		8.69	6.7815
8.7	22.558		8.7	15.241		8.7	11.296		8.7	11.915		8.7	8.856		8.7	6.397
8.71	22.8675		8.71	16.035		8.71	11.1285		8.71	11.863		8.71	8.215		8.71	6.633
8.72	23.4945		8.72	15.733		8.72	11.3815		8.72	11.7315		8.72	8.0705		8.72	6.279
8.73	23.102		8.73	14.7045		8.73	10.784		8.73	11.969		8.73	8.0065		8.73	6.247
8.74	23.4175		8.74	15.1595		8.74	11.641		8.74	11.771		8.74	8.1865		8.74	6.7295
8.75	23.4295		8.75	14.948		8.75	11.201		8.75	11.738		8.75	7.7285		8.75	6.355
8.76	22.7065		8.76	15.635		8.76	11.573		8.76	12.2385		8.76	7.2455		8.76	6.8965
8.77	22.0105		8.77	15.7855		8.77	11.648		8.77	11.1275		8.77	7.9495		8.77	6.76
8.78	22.8935		8.78	15.2075		8.78	11.4495		8.78	11.2335		8.78	8.1415		8.78	6.031
8.79	22.63		8.79	15.7225		8.79	11.608		8.79	11.3595		8.79	8.5665		8.79	6.299
8.8	23.195		8.8	15.681		8.8	11.3005		8.8	11.6635		8.8	8.356		8.8	6.257
8.81	23.273		8.81	15.652		8.81	11.1345		8.81	12.655		8.81	8.041		8.81	5.7945
8.82	21.8225		8.82	15.5985		8.82	11.499		8.82	12.0155		8.82	8.245		8.82	6.141
8.83	21.991		8.83	15.346		8.83	11.185		8.83	11.3645		8.83	8.306		8.83	5.827
8.84	22.913		8.84	15.79		8.84	11.368		8.84	12.7065		8.84	8.0385		8.84	6.652
8.85	22.773		8.85	15.1495		8.85	11.314		8.85	12.316		8.85	8.3835		8.85	6.302
8.86	22.5075		8.86	15.0305		8.86	11.59		8.86	12.2435		8.86	8.609		8.86	6.5265
8.87	21.71		8.87	15.285		8.87	11.359		8.87	12.806		8.87	8.45		8.87	6.667
8.88	22.857		8.88	15.452		8.88	11.939		8.88	12.048		8.88	8.4145		8.88	6.8815
8.89	23.48		8.89	15.5535		8.89	11.4785		8.89	11.615		8.89	8.7885		8.89	6.7385
8.9	23.016		8.9	16.396		8.9	11.78		8.9	11.7325		8.9	9.003		8.9	6.327
8.91	22.0815		8.91	16.0105		8.91	11.614		8.91	11.955		8.91	8.608		8.91	6.2915
8.92	22.1535		8.92	15.655		8.92	11.907		8.92	11.6975		8.92	8.942		8.92	6.279
8.93	21.585		8.93	16.5715		8.93	12.2635		8.93	11.986		8.93	8.4245		8.93	6.019
8.94	22.701		8.94	15.824		8.94	11.581		8.94	11.672		8.94	8.2955		8.94	6.1575
8.95	22.065		8.95	15.6005		8.95	11.688		8.95	11.824		8.95	8.832		8.95	6.1485
8.96	22.2105		8.96	15.416		8.96	11.7965		8.96	11.854		8.96	8.725		8.96	6.2645
8.97	22.972		8.97	15.2955		8.97	12.259		8.97	11.8295		8.97	8.44		8.97	5.327
8.98	22.7785		8.98	16.1495		8.98	11.907		8.98	12.0985		8.98	8.1885		8.98	5.0085
8.99	22.845		8.99	16.284		8.99	11.8005		8.99	12.2195		8.99	8.758		8.99	4.9745
9	23.2075		9	16.237		9	11.938		9	12.082		9	8.4		9	4.882
9.01	23.081		9.01	16.367		9.01	11.6485		9.01	11.9725		9.01	8.541		9.01	5.293
9.02	22.5345		9.02	15.974		9.02	11.8825		9.02	12.572		9.02	8.408		9.02	5.5415
9.03	22.4005		9.03	16.116		9.03	11.345		9.03	12.4325		9.03	8.6695		9.03	5.145
9.04	23.013		9.04	16.483		9.04	11.3485		9.04	12.2235		9.04	9.4625		9.04	5.486
9.05	23.4005		9.05	16.809		9.05	11.7925		9.05	12.348		9.05	9.22		9.05	5.066
9.06	23.473		9.06	17.3495		9.06	12.0055		9.06	11.735		9.06	8.796		9.06	5.749
9.07	23.1415		9.07	16.627		9.07	11.1725		9.07	11.594		9.07	8.23		9.07	5.296
9.08	22.956		9.08	16.2385		9.08	11.6975		9.08	11.825		9.08	8.481		9.08	5.0295
9.09	23.6405		9.09	16.336		9.09	11.5475		9.09	11.796		9.09	8.374		9.09	4.919
9.1	22.963		9.1	15.892		9.1	11.43		9.1	11.4505		9.1	8.473		9.1	5.3035
9.11	22.5145		9.11	15.889		9.11	11.5945		9.11	11.725		9.11	9.197		9.11	5.061
9.12	22.602		9.12	15.5395		9.12	11.238		9.12	11.428		9.12	9.2375		9.12	4.548
9.13	22.545		9.13	15.973		9.13	11.7455		9.13	11.086		9.13	8.6255		9.13	4.774
9.14	23.23		9.14	16.4355		9.14	11.1375		9.14	10.427		9.14	8.223		9.14	4.7265
9.15	23.2755		9.15	15.251		9.15	11.109		9.15	10.9215		9.15	8.4775		9.15	4.908
9.16	22.581		9.16	16.2475		9.16	11.325		9.16	10.978		9.16	8.662		9.16	4.6925
9.17	23.2495		9.17	16.1695		9.17	11.1715		9.17	10.076		9.17	8.6325		9.17	4.752
9.18	23.1435		9.18	16.5685		9.18	11.492		9.18	10.89		9.18	8.483		9.18	5.3215
9.19	22.713		9.19	16.258		9.19	10.937		9.19	11.3385		9.19	8.9815		9.19	5.259
9.2	23.0895		9.2	16.496		9.2	11.0005		9.2	11.6195		9.2	8.9145		9.2	5.1245
9.21	23.0705		9.21	16.1245		9.21	11.612		9.21	12.0335		9.21	8.585		9.21	5.462
9.22	23.4505		9.22	15.8075		9.22	11.3045		9.22	11.5685		9.22	9.013		9.22	5.6925
9.23	23.2955		9.23	15.9075		9.23	11.384		9.23	10.865		9.23	9.212		9.23	5.267
9.24	22.514		9.24	16.504		9.24	11.145		9.24	11.0785		9.24	9.1035		9.24	5.9145
9.25	22.9545		9.25	15.5105		9.25	11.647		9.25	10.5585		9.25	8.8185		9.25	5.252
9.26	22.3295		9.26	15.8215		9.26	11.2975		9.26	11.2705		9.26	8.6765		9.26	5.6115
9.27	22.8725		9.27	16.861		9.27	11.596		9.27	11.587		9.27	8.51		9.27	5.7465
9.28	23.1855		9.28	16.745		9.28	12.0065		9.28	11.2265		9.28	9.2505		9.28	5.511
9.29	23.6655		9.29	15.8775		9.29	11.657		9.29	11.7625		9.29	9.0625		9.29	5.62
9.3	23.1425		9.3	16.764		9.3	12.0815		9.3	11.227		9.3	8.656		9.3	5.0825
9.31	23.606		9.31	16.4645		9.31	11.319		9.31	11.321		9.31	8.3865		9.31	5.3735
9.32	24.4115		9.32	16.9735		9.32	11.2775		9.32	11.3655		9.32	8.6625		9.32	5.326
9.33	24.1125		9.33	16.8215		9.33	11.357		9.33	10.707		9.33	8.7865		9.33	4.8435
9.34	23.454		9.34	16.814		9.34	11.8075		9.34	10.981		9.34	8.8565		9.34	5.092
9.35	23.4755		9.35	17.365		9.35	11.667		9.35	10.8445		9.35	8.3025		9.35	5.237
9.36	23.032		9.36	17.111		9.36	11.5785		9.36	10.9475		9.36	8.322		9.36	4.963
9.37	23.465		9.37	16.4715		9.37	11.887		9.37	9.829		9.37	7.955		9.37	4.9875
9.38	23.5345		9.38	16.509		9.38	12.1525		9.38	10.5775		9.38	8.384		9.38	5.108
9.39	23.1845		9.39	16.9445		9.39	11.9205		9.39	10.989		9.39	8.3995		9.39	5.2645
9.4	23.1735		9.4	16.852		9.4	11.902		9.4	10.813		9.4	8.848		9.4	5.273
9.41	23.4425		9.41	17.7035		9.41	12.31		9.41	11.1875		9.41	8.397		9.41	5.5785
9.42	23.92		9.42	16.9445		9.42	11.9995		9.42	11.649		9.42	8.3915		9.42	5.5825
9.43	22.2665		9.43	17.5315		9.43	11.9475		9.43	10.415		9.43	8.5575		9.43	5.34
9.44	22.823		9.44	16.9125		9.44	11.602		9.44	10.9655		9.44	7.6225		9.44	5.2345
9.45	23.7445		9.45	17.124		9.45	11.7315		9.45	10.4955		9.45	8.944		9.45	5.3325
9.46	23.087		9.46	17.182		9.46	11.697		9.46	10.9285		9.46	8.591		9.46	5.229
9.47	22.6865		9.47	16.643		9.47	11.7755		9.47	10.444		9.47	8.7465		9.47	5.202
9.48	23.3955		9.48	16.6075		9.48	12.028		9.48	11.067		9.48	7.9455		9.48	5.5115
9.49	23.1735		9.49	17.7185		9.49	12.044		9.49	11.127		9.49	8.44		9.49	5.548
9.5	23.096		9.5	16.7295		9.5	11.0795		9.5	10.4065		9.5	8.891		9.5	5.4395
9.51	23.452		9.51	16.9885		9.51	11.9795		9.51	10.2795		9.51	7.894		9.51	5.589
9.52	23.289		9.52	16.7115		9.52	11.7365		9.52	10.593		9.52	8.447		9.52	5.2425
9.53	23.9145		9.53	17.2085		9.53	12.1575		9.53	10.8465		9.53	8.227		9.53	5.6815
9.54	22.873		9.54	16.4675		9.54	12.525		9.54	11.4695		9.54	8.7205		9.54	5.7645
9.55	23.3765		9.55	17.534		9.55	12.4975		9.55	11.8545		9.55	8.37		9.55	5.117
9.56	22.9305		9.56	16.6595		9.56	11.782		9.56	11.4765		9.56	8.1785		9.56	5.2465
9.57	24.074		9.57	16.6855		9.57	12.593		9.57	11.069		9.57	8.173		9.57	5.0135
9.58	23.3595		9.58	16.357		9.58	12.552		9.58	10.8995		9.58	8.5905		9.58	5.084
9.59	23.517		9.59	17.0695		9.59	12.577		9.59	11.5485		9.59	8.516		9.59	5.02
9.6	23.7565		9.6	17.0805		9.6	12.6815		9.6	11.0385		9.6	8.099		9.6	5.066
9.61	23.067		9.61	17.372		9.61	12.0985		9.61	10.5395		9.61	8.3445		9.61	5.33
9.62	23.101		9.62	16.534		9.62	12.0515		9.62	10.6535		9.62	8.554		9.62	5.1405
9.63	22.624		9.63	16.67		9.63	12.288		9.63	10.2595		9.63	8.038		9.63	4.724
9.64	22.807		9.64	16.4955		9.64	11.892		9.64	10.73		9.64	8.34		9.64	4.683
9.65	23.024		9.65	16.2575		9.65	12.368		9.65	11.393		9.65	7.9825		9.65	5.1455
9.66	22.8975		9.66	16.156		9.66	12.0885		9.66	11.631		9.66	8.0455		9.66	4.8985
9.67	22.5835		9.67	17.237		9.67	12.1495		9.67	10.5135		9.67	8.497		9.67	5.4145
9.68	21.892		9.68	15.522		9.68	12.1255		9.68	11.1325		9.68	9.063		9.68	5.4625
9.69	21.9805		9.69	15.881		9.69	12.155		9.69	11.1545		9.69	8.731		9.69	4.905
9.7	21.022		9.7	16.233		9.7	12.218		9.7	10.69		9.7	9.2625		9.7	5.1135
9.71	21.357		9.71	15.5945		9.71	11.8495		9.71	11.1375		9.71	9.2445		9.71	4.7215
9.72	21.912		9.72	16.0915		9.72	11.52		9.72	11.047		9.72	9.116		9.72	4.909
9.73	22.297		9.73	16.715		9.73	12.025		9.73	10.812		9.73	9.4915		9.73	4.9475
9.74	22.466		9.74	15.6965		9.74	11.426		9.74	11.3765		9.74	8.701		9.74	4.8715
9.75	21.407		9.75	15.888		9.75	11.4235		9.75	11.6725		9.75	9.6355		9.75	4.24
9.76	21.539		9.76	15.9685		9.76	11.384		9.76	11.5065		9.76	9.34		9.76	4.242
9.77	21.765		9.77	16.6345		9.77	11.2915		9.77	11.717		9.77	9.1365		9.77	4.792
9.78	22.8045		9.78	16.6585		9.78	11.401		9.78	11.401		9.78	9.029		9.78	4.994
9.79	21.7105		9.79	15.982		9.79	11.2305		9.79	11.824		9.79	8.8125		9.79	4.7355
9.8	21.9275		9.8	16.86		9.8	11.655		9.8	11.0455		9.8	8.4095		9.8	4.8815
9.81	22.17		9.81	16.165		9.81	11.334		9.81	11.176		9.81	8.683		9.81	4.92
9.82	21.726		9.82	16.546		9.82	11.719		9.82	11.863		9.82	8.863		9.82	4.8295
9.83	22.3155		9.83	16.501		9.83	11.4155		9.83	11.742		9.83	9.563		9.83	4.914
9.84	22.1745		9.84	15.2135		9.84	11.058		9.84	11.506		9.84	9.2465		9.84	4.9035
9.85	21.8195		9.85	16.059		9.85	11.6785		9.85	11.855		9.85	8.0595		9.85	4.985
9.86	22.657		9.86	16.689		9.86	11.6085		9.86	12.655		9.86	7.644		9.86	4.9325
9.87	22.4105		9.87	15.9005		9.87	11.6545		9.87	12.4075		9.87	8.6575		9.87	5.2485
9.88	21.86		9.88	16.4115		9.88	11.4475		9.88	11.556		9.88	7.5905		9.88	5.492
9.89	22.047		9.89	16.2705		9.89	11.352		9.89	12.066		9.89	8.365		9.89	5.366
9.9	22.08		9.9	15.6135		9.9	11.9205		9.9	11.879		9.9	8.1095		9.9	4.6225
9.91	22.0905		9.91	15.87		9.91	12.0075		9.91	11.1225		9.91	8.612		9.91	4.4815
9.92	22.734		9.92	15.7405		9.92	11.8055		9.92	11.6885		9.92	8.262		9.92	4.5155
9.93	21.7455		9.93	15.3115		9.93	12.2		9.93	12.0915		9.93	7.8635		9.93	4.8075
9.94	22.4245		9.94	16.3055		9.94	11.776		9.94	12.046		9.94	8.546		9.94	4.6595
9.95	22.443		9.95	15.8005		9.95	11.6695		9.95	11.573		9.95	8.6455		9.95	5.105
9.96	22.062		9.96	15.7095		9.96	11.728		9.96	12.0005		9.96	8.8435		9.96	5.7715
9.97	22.1435		9.97	16.8655		9.97	11.63		9.97	11.151		9.97	9.127		9.97	5.171
9.98	22.117		9.98	15.957		9.98	11.707		9.98	11.437		9.98	8.643		9.98	4.994
9.99	21.851		9.99	16.536		9.99	11.8925		9.99	12.494		9.99	8.9005		9.99	4.88
10	22.5185		10	16.149		10	11.394		10	12.1895		10	8.886		10	5.2415
10.01	22.705		10.01	15.918		10.01	11.4075		10.01	11.583		10.01	8.9615		10.01	4.984
10.02	22.155		10.02	15.11		10.02	11.356		10.02	11.041		10.02	9.491		10.02	5.0815
10.03	22.139		10.03	15.751		10.03	11.768		10.03	11.359		10.03	9.1885		10.03	5.713
10.04	22.4405		10.04	15.968		10.04	11.425		10.04	12.5905		10.04	8.851		10.04	5.083
10.05	22.4955		10.05	16.37		10.05	11.6575		10.05	12.3615		10.05	8.7415		10.05	5.294
10.06	22.559		10.06	15.432		10.06	11.6815		10.06	12.315		10.06	8.771		10.06	4.7745
10.07	22.69		10.07	15.1185		10.07	11.1215		10.07	12.0125		10.07	9.646		10.07	5.084
10.08	22.314		10.08	15.37		10.08	12.0455		10.08	11.836		10.08	9.8395		10.08	4.639
10.09	22.53		10.09	16.398		10.09	11.9705		10.09	11.696		10.09	9.381		10.09	4.8005
10.1	22.4435		10.1	15.6295		10.1	11.4315		10.1	11.381		10.1	9.0565		10.1	4.671
10.11	22.0335		10.11	15.675		10.11	11.9855		10.11	11.7325		10.11	8.821		10.11	5.0285
10.12	21.9205		10.12	15.094		10.12	11.9065		10.12	11.872		10.12	9.0015		10.12	5.5055
10.13	22.2505		10.13	16.2945		10.13	11.728		10.13	11.851		10.13	8.9555		10.13	5.296
10.14	21.7685		10.14	15.8385		10.14	11.2085		10.14	11.751		10.14	9.0325		10.14	5.159
10.15	22.284		10.15	16.989		10.15	11.949		10.15	11.321		10.15	9.565		10.15	5.105
10.16	21.878		10.16	16.297		10.16	11.443		10.16	11.211		10.16	9.453		10.16	4.8605
10.17	21.968		10.17	16.689		10.17	11.005		10.17	11.864		10.17	9.519		10.17	5.2965
10.18	22.0375		10.18	16.189		10.18	10.9125		10.18	12.34		10.18	9.2485		10.18	5.11
10.19	22.56		10.19	16.2405		10.19	11.2925		10.19	11.9865		10.19	9.59		10.19	5.4355
10.2	22.229		10.2	16.1185		10.2	11.031		10.2	11.915		10.2	9.5585		10.2	4.954
10.21	22.2565		10.21	15.302		10.21	11.108		10.21	11.5955		10.21	9.389		10.21	5.047
10.22	22.0685		10.22	16.023		10.22	11.274		10.22	11.627		10.22	9.1455		10.22	5.325
10.23	22.8625		10.23	16.2895		10.23	11.0885		10.23	11.6715		10.23	8.873		10.23	5.2275
10.24	22.4015		10.24	15.512		10.24	11.161		10.24	11.0005		10.24	9.1075		10.24	5.1615
10.25	22.912		10.25	15.6845		10.25	11.357		10.25	11.136		10.25	8.9105		10.25	5.4035
10.26	23.3885		10.26	15.8565		10.26	11.281		10.26	11.1335		10.26	9.0065		10.26	5.6225
10.27	23.2405		10.27	16.291		10.27	11.037		10.27	11.415		10.27	8.787		10.27	6.0445
10.28	24.0655		10.28	16.096		10.28	11.247		10.28	12.2765		10.28	9.2065		10.28	5.649
10.29	23.6595		10.29	16.9395		10.29	11.193		10.29	11.687		10.29	9.2555		10.29	5.643
10.3	23.405		10.3	16.484		10.3	11.4985		10.3	11.739		10.3	9.1205		10.3	5.545
10.31	23.415		10.31	15.9325		10.31	11.367		10.31	11.672		10.31	9.0715		10.31	6.1485
10.32	23.768		10.32	16.69		10.32	11.2855		10.32	12.001		10.32	9.154		10.32	5.68
10.33	23.6315		10.33	16.619		10.33	12.3315		10.33	11.7705		10.33	9.347		10.33	5.2875
10.34	23.8605		10.34	17.1425		10.34	10.9715		10.34	11.62		10.34	9.233		10.34	5.565
10.35	24.1555		10.35	16.3685		10.35	11.0095		10.35	12.2415		10.35	9.206		10.35	5.4135
10.36	24.0905		10.36	16.962		10.36	11.7845		10.36	12.397		10.36	9.6525		10.36	5.537
10.37	23.392		10.37	16.928		10.37	11.5745		10.37	13.0245		10.37	9.4435		10.37	5.319
10.38	23.02		10.38	17.222		10.38	11.3845		10.38	12.2475		10.38	8.8375		10.38	5.2025
10.39	23.1715		10.39	16.8945		10.39	11.546		10.39	12.4895		10.39	8.959		10.39	4.9745
10.4	23.1975		10.4	16.049		10.4	11.5245		10.4	12.5015		10.4	9.2915		10.4	5.035
10.41	22.8655		10.41	17.231		10.41	11.874		10.41	12.303		10.41	9.4235		10.41	5.6855
10.42	23.9695		10.42	16.448		10.42	11.27		10.42	11.7875		10.42	9.413		10.42	5.223
10.43	23.414		10.43	17.147		10.43	10.908		10.43	12.168		10.43	9.39		10.43	5.6335
10.44	23.7545		10.44	16.4805		10.44	11.292		10.44	12.529		10.44	9.8175		10.44	5.0945
10.45	23.6895		10.45	16.2545		10.45	11.4175		10.45	11.8275		10.45	9.0905		10.45	5.6645
10.46	24.1355		10.46	16.428		10.46	11.0075		10.46	11.882		10.46	9.322		10.46	5.1165
10.47	23.55		10.47	16.1255		10.47	11.4355		10.47	12.396		10.47	8.577		10.47	5.182
10.48	22.9665		10.48	15.982		10.48	11.02		10.48	11.651		10.48	9.345		10.48	4.7615
10.49	23.3645		10.49	15.886		10.49	11.9015		10.49	11.064		10.49	9.555		10.49	5.101
10.5	23.818		10.5	16.21		10.5	11.778		10.5	11.7925		10.5	9.3955		10.5	5.1165
10.51	24.395		10.51	16.9065		10.51	11.2675		10.51	11.582		10.51	8.8965		10.51	5.1835
10.52	23.9505		10.52	16.086		10.52	10.7425		10.52	11.329		10.52	8.535		10.52	5.4815
10.53	23.863		10.53	16.107		10.53	11.0425		10.53	10.872		10.53	8.8125		10.53	5.0715
10.54	23.683		10.54	16.0625		10.54	10.9725		10.54	11.795		10.54	9.391		10.54	5.229
10.55	23.761		10.55	16.218		10.55	11.044		10.55	11.2425		10.55	8.8485		10.55	5.186
10.56	23.832		10.56	16.1925		10.56	10.234		10.56	11.6445		10.56	8.935		10.56	4.8455
10.57	23.4195		10.57	16.147		10.57	10.65		10.57	11.5035		10.57	9.044		10.57	4.99
10.58	23.709		10.58	17.1305		10.58	10.5625		10.58	11.5035		10.58	9.634		10.58	4.5955
10.59	23.4325		10.59	16.664		10.59	10.3385		10.59	11.506		10.59	8.9045		10.59	4.568
10.6	23.83		10.6	16.4525		10.6	10.4615		10.6	11.4115		10.6	9.316		10.6	5.0665
10.61	23.711		10.61	16.1625		10.61	11.141		10.61	11.331		10.61	9.219		10.61	5.091
10.62	22.417		10.62	16.147		10.62	10.7415		10.62	11.571		10.62	9.0425		10.62	5.518
10.63	22.437		10.63	15.5125		10.63	11.1985		10.63	11.92		10.63	9.145		10.63	4.9385
10.64	24.0675		10.64	15.7965		10.64	10.5195		10.64	11.778		10.64	8.936		10.64	4.874
10.65	23.519		10.65	16.712		10.65	10.5315		10.65	10.8035		10.65	9.079		10.65	4.498
10.66	24.7965		10.66	17.2435		10.66	10.833		10.66	11.242		10.66	9.023		10.66	4.799
10.67	23.7075		10.67	16.296		10.67	10.8275		10.67	10.824		10.67	9.039		10.67	4.882
10.68	23.1345		10.68	16.7365		10.68	10.766		10.68	10.7385		10.68	9.266		10.68	4.5605
10.69	23.375		10.69	16.8795		10.69	11.04		10.69	10.9605		10.69	9.708		10.69	4.7805
10.7	24.4775		10.7	17.132		10.7	10.828		10.7	10.7925		10.7	9.5535		10.7	5.244
10.71	23.4435		10.71	16.3155		10.71	10.6455		10.71	10.0045		10.71	9.31		10.71	4.9155
10.72	24.0025		10.72	16.327		10.72	10.889		10.72	10.4185		10.72	9.438		10.72	5.0445
10.73	23.76		10.73	16.3365		10.73	10.928		10.73	10.2585		10.73	9.4105		10.73	4.8115
10.74	23.1895		10.74	16.3515		10.74	10.811		10.74	10.8195		10.74	9.536		10.74	4.541
10.75	23.2225		10.75	16.987		10.75	10.5735		10.75	11.004		10.75	9.9265		10.75	4.357
10.76	24.261		10.76	16.4655		10.76	10.4455		10.76	11.5345		10.76	9.3165		10.76	4.7155
10.77	22.714		10.77	17.2315		10.77	10.848		10.77	11.6675		10.77	9.818		10.77	4.454
10.78	23.5845		10.78	16.711		10.78	10.708		10.78	11.4075		10.78	9.895		10.78	4.7
10.79	23.219		10.79	16.4375		10.79	10.345		10.79	11.1565		10.79	9.6915		10.79	4.8395
10.8	23.7205		10.8	16.457		10.8	10.498		10.8	11.652		10.8	9.436		10.8	4.587
10.81	23.6295		10.81	15.8775		10.81	10.6655		10.81	11.0815		10.81	9.3125		10.81	4.974
10.82	23.7515		10.82	16.4945		10.82	10.4765		10.82	11.3455		10.82	10.0065		10.82	5.0505
10.83	24.216		10.83	16.0775		10.83	10.79		10.83	11.0725		10.83	9.9565		10.83	4.998
10.84	23.9285		10.84	16.446		10.84	11.0925		10.84	11.0275		10.84	9.5435		10.84	4.8905
10.85	23.229		10.85	15.98		10.85	10.8905		10.85	11.033		10.85	9.5085		10.85	4.838
10.86	22.8415		10.86	15.6415		10.86	10.9125		10.86	11.343		10.86	9.7755		10.86	4.8035
10.87	23.5665		10.87	16.248		10.87	10.9965		10.87	11.355		10.87	9.7515		10.87	4.8795
10.88	23.882		10.88	16.5995		10.88	10.8585		10.88	11.58		10.88	10.1325		10.88	5.331
10.89	23.5755		10.89	17.137		10.89	11.2515		10.89	11.146		10.89	9.8765		10.89	5.0945
10.9	23.3945		10.9	15.7255		10.9	11.0945		10.9	12.0515		10.9	10.0715		10.9	4.8805
10.91	23.5015		10.91	15.512		10.91	10.986		10.91	11.44		10.91	9.8435		10.91	4.6445
10.92	23.923		10.92	15.2895		10.92	11.086		10.92	11.8965		10.92	9.623		10.92	5.1705
10.93	23.013		10.93	15.822		10.93	11.147		10.93	11.717		10.93	10.063		10.93	4.925
10.94	23.8365		10.94	15.397		10.94	10.3885		10.94	11.1595		10.94	10.3595		10.94	5.196
10.95	24.3835		10.95	16.279		10.95	11.109		10.95	11.86		10.95	9.997		10.95	5.0715
10.96	23.3135		10.96	15.728		10.96	11.443		10.96	11.6795		10.96	10.061		10.96	5.353
10.97	24.3275		10.97	16.1795		10.97	11.395		10.97	10.948		10.97	9.774		10.97	5.1725
10.98	24.304		10.98	16.6235		10.98	10.5565		10.98	10.909		10.98	10.187		10.98	5.226
10.99	23.842		10.99	15.946		10.99	10.9415		10.99	11.106		10.99	9.783		10.99	5.256
11	23.8275		11	16.3445		11	11.034		11	11.065		11	9.938		11	5.133
11.01	23.9215		11.01	16.1255		11.01	10.6025		11.01	10.4635		11.01	9.8		11.01	4.791
11.02	23.1		11.02	16.061		11.02	10.9055		11.02	11.0485		11.02	10.0685		11.02	5.043
11.03	23.978		11.03	15.181		11.03	10.8525		11.03	11.0325		11.03	9.8395		11.03	4.845
11.04	23.723		11.04	16.5205		11.04	11.3305		11.04	11.312		11.04	9.369		11.04	5.1415
11.05	23.823		11.05	16.6535		11.05	10.7525		11.05	11.45		11.05	9.6025		11.05	5.1535
11.06	23.554		11.06	16.7685		11.06	10.7975		11.06	11.4645		11.06	9.639		11.06	5.402
11.07	24.063		11.07	15.9815		11.07	11.223		11.07	11.516		11.07	9.883		11.07	5.393
11.08	24.627		11.08	15.7685		11.08	10.78		11.08	12.3295		11.08	9.6025		11.08	4.8085
11.09	24.2285		11.09	16.7205		11.09	10.7285		11.09	11.915		11.09	9.914		11.09	5.3015
11.1	25.32		11.1	16.33		11.1	10.4685		11.1	11.513		11.1	9.653		11.1	5.725
11.11	24.277		11.11	16.15		11.11	11.0175		11.11	11.7265		11.11	9.551		11.11	4.9925
11.12	24.389		11.12	16.203		11.12	10.5355		11.12	11.8665		11.12	10.1285		11.12	5.293
11.13	23.968		11.13	16.5505		11.13	10.624		11.13	11.612		11.13	9.566		11.13	4.9035
11.14	23.543		11.14	16.419		11.14	10.628		11.14	11.914		11.14	10.1985		11.14	5.018
11.15	23.8055		11.15	16.6035		11.15	10.6345		11.15	11.723		11.15	9.719		11.15	5.6325
11.16	24.2405		11.16	16.521		11.16	10.536		11.16	11.2035		11.16	9.5985		11.16	5.7985
11.17	23.537		11.17	16.753		11.17	10.6995		11.17	11.9115		11.17	9.6365		11.17	5.3185
11.18	23.8045		11.18	16.5375		11.18	10.4725		11.18	12.2505		11.18	9.848		11.18	5.249
11.19	24.1975		11.19	17.1645		11.19	10.642		11.19	12.348		11.19	10.065		11.19	5.657
11.2	23.585		11.2	16.771		11.2	10.6965		11.2	11.9405		11.2	9.6235		11.2	5.47
11.21	23.7405		11.21	16.032		11.21	10.533		11.21	11.034		11.21	9.5815		11.21	5.605
11.22	23.671		11.22	16.313		11.22	10.59		11.22	11.266		11.22	9.1085		11.22	5.2975
11.23	23.526		11.23	15.2835		11.23	11.162		11.23	11.5085		11.23	9.1745		11.23	5.12
11.24	23.6015		11.24	16.613		11.24	11.4375		11.24	11.5345		11.24	9.759		11.24	5.089
11.25	23.4645		11.25	16.278		11.25	11.3565		11.25	11.1		11.25	9.657		11.25	5.341
11.26	23.867		11.26	16.151		11.26	10.884		11.26	11.4595		11.26	9.5975		11.26	5.09
11.27	23.292		11.27	16.52		11.27	10.744		11.27	11.4615		11.27	9.526		11.27	5.3935
11.28	23.427		11.28	16.704		11.28	10.7005		11.28	11.7		11.28	9.37		11.28	5.257
11.29	23.011		11.29	16.099		11.29	10.634		11.29	11.708		11.29	9.077		11.29	5.439
11.3	23.9685		11.3	15.7425		11.3	10.3785		11.3	11.9905		11.3	9.9075		11.3	5.4155
11.31	24.4325		11.31	16.414		11.31	10.32		11.31	11.558		11.31	10.184		11.31	4.851
11.32	23.137		11.32	15.582		11.32	10.7305		11.32	11.2235		11.32	10.312		11.32	5.076
11.33	23.0455		11.33	15.543		11.33	10.8465		11.33	11.347		11.33	9.637		11.33	5.308
11.34	23.5665		11.34	15.815		11.34	10.694		11.34	11.2915		11.34	9.752		11.34	5.172
11.35	23.8695		11.35	15.7265		11.35	10.337		11.35	11.8855		11.35	10.4585		11.35	4.826
11.36	23.6395		11.36	14.9035		11.36	10.5975		11.36	10.5565		11.36	9.4895		11.36	5.197
11.37	23.481		11.37	15.8505		11.37	10.428		11.37	11.0665		11.37	9.858		11.37	4.7745
11.38	23.0055		11.38	14.596		11.38	10.749		11.38	11.357		11.38	9.323		11.38	5.1165
11.39	23.1425		11.39	15.8415		11.39	11.037		11.39	10.964		11.39	9.1885		11.39	4.768
11.4	23.419		11.4	16.2895		11.4	11.223		11.4	11.479		11.4	9.7175		11.4	4.434
11.41	23.357		11.41	16.8425		11.41	11.2105		11.41	11.436		11.41	9.4915		11.41	4.9385
11.42	23.712		11.42	16.393		11.42	11.558		11.42	11.663		11.42	9.2165		11.42	4.793
11.43	24.156		11.43	15.2985		11.43	10.792		11.43	11.32		11.43	9.4315		11.43	5.122
11.44	23.8665		11.44	15.933		11.44	10.954		11.44	11.3335		11.44	9.266		11.44	4.7965
11.45	23.0115		11.45	15.697		11.45	10.766		11.45	11.021		11.45	9.7205		11.45	5.159
11.46	23.3795		11.46	15.0485		11.46	11.061		11.46	11.454		11.46	9.9395		11.46	4.5855
11.47	22.983		11.47	15.401		11.47	11.066		11.47	11.0985		11.47	9.092		11.47	4.9905
11.48	23.0105		11.48	14.591		11.48	11.6605		11.48	10.9095		11.48	9.1935		11.48	5.1695
11.49	22.8225		11.49	15.0965		11.49	11.162		11.49	10.5745		11.49	9.449		11.49	5.608
11.5	22.801		11.5	15.4145		11.5	10.9815		11.5	12.027		11.5	8.806		11.5	4.8495
11.51	23.6835		11.51	15.9725		11.51	10.713		11.51	11.0145		11.51	9.3675		11.51	4.7315
11.52	23.095		11.52	16.2245		11.52	10.808		11.52	10.893		11.52	9.388		11.52	5.985
11.53	23.501		11.53	15.5085		11.53	11.049		11.53	10.6875		11.53	9.8805		11.53	4.7595
11.54	23.1225		11.54	15.644		11.54	10.405		11.54	10.2375		11.54	9.146		11.54	5.0295
11.55	23.4425		11.55	15.3565		11.55	10.545		11.55	10.5775		11.55	9.21		11.55	4.943
11.56	22.924		11.56	15.3115		11.56	10.887		11.56	10.812		11.56	9.1025		11.56	4.859
11.57	23.897		11.57	15.786		11.57	11.4835		11.57	10.8845		11.57	9.4935		11.57	4.677
11.58	23.189		11.58	15.3905		11.58	10.615		11.58	10.588		11.58	9.0205		11.58	5.414
11.59	23.5765		11.59	14.9245		11.59	11.3115		11.59	10.7755		11.59	9.383		11.59	5.067
11.6	22.631		11.6	15.868		11.6	10.7885		11.6	10.8595		11.6	8.812		11.6	4.8525
11.61	22.5715		11.61	14.723		11.61	11.17		11.61	10.6345		11.61	9.34		11.61	5.2055
11.62	23.2385		11.62	14.7885		11.62	10.9545		11.62	10.616		11.62	8.6975		11.62	5.093
11.63	23.031		11.63	14.8875		11.63	10.7505		11.63	11.0965		11.63	9.216		11.63	4.955
11.64	23.109		11.64	15.1475		11.64	11.1735		11.64	10.798		11.64	9.4465		11.64	4.6935
11.65	23.601		11.65	14.9315		11.65	11.1125		11.65	10.475		11.65	9.003		11.65	4.787
11.66	23.7945		11.66	15.271		11.66	10.215		11.66	10.564		11.66	9.1765		11.66	4.9155
11.67	22.858		11.67	16.1955		11.67	10.335		11.67	10.9945		11.67	9.4385		11.67	5.278
11.68	22.3275		11.68	15.7545		11.68	10.2015		11.68	11.1685		11.68	8.3915		11.68	4.8885
11.69	23.113		11.69	15.9465		11.69	10.439		11.69	11.1165		11.69	8.449		11.69	5.3305
11.7	23.0895		11.7	16.278		11.7	11.2635		11.7	10.6065		11.7	8.8065		11.7	5.0785
11.71	23.615		11.71	15.943		11.71	11.066		11.71	9.9925		11.71	8.115		11.71	5.0185
11.72	23.0715		11.72	16.5955		11.72	11.355		11.72	10.475		11.72	8.355		11.72	4.765
11.73	23.337		11.73	16.4915		11.73	11.404		11.73	10.356		11.73	8.074		11.73	5.664
11.74	23.905		11.74	15.9395		11.74	11.3095		11.74	10.364		11.74	8.9245		11.74	5.538
11.75	24.551		11.75	15.148		11.75	10.8595		11.75	10.815		11.75	9.0815		11.75	5.3195
11.76	24.111		11.76	15.848		11.76	10.5735		11.76	11.318		11.76	9.121		11.76	4.8785
11.77	23.8055		11.77	16.061		11.77	10.581		11.77	11.054		11.77	9.5465		11.77	4.678
11.78	23.3375		11.78	15.282		11.78	10.2495		11.78	11.363		11.78	9.697		11.78	5.2665
11.79	23.52		11.79	16.0405		11.79	10.761		11.79	10.9725		11.79	8.692		11.79	5.017
11.8	23.8475		11.8	15.8025		11.8	10.572		11.8	10.719		11.8	9.6065		11.8	5.459
11.81	23.7575		11.81	15.4445		11.81	11.1835		11.81	11.553		11.81	9.042		11.81	5.557
11.82	23.615		11.82	15.5025		11.82	10.8535		11.82	11.589		11.82	9.1585		11.82	5.545
11.83	23.2125		11.83	15.5795		11.83	10.674		11.83	11.2405		11.83	8.965		11.83	5.2105
11.84	23.2545		11.84	16.103		11.84	10.5735		11.84	11.3685		11.84	8.6045		11.84	5.1615
11.85	23.5405		11.85	15.4045		11.85	10.408		11.85	11.123		11.85	9.224		11.85	5.1735
11.86	22.885		11.86	16.1175		11.86	10.433		11.86	10.6575		11.86	9.0145		11.86	5.281
11.87	23.714		11.87	15.59		11.87	10.645		11.87	10.5885		11.87	8.65		11.87	4.9745
11.88	23.159		11.88	15.7915		11.88	10.8125		11.88	10.6735		11.88	8.752		11.88	5.479
11.89	21.8		11.89	16.536		11.89	11.0885		11.89	10.925		11.89	9.122		11.89	4.779
11.9	23.4815		11.9	17.0865		11.9	11.1565		11.9	10.3695		11.9	7.8515		11.9	4.8835
11.91	23.4495		11.91	16.176		11.91	11.1115		11.91	11.136		11.91	8.4025		11.91	5.004
11.92	23.335		11.92	16.561		11.92	10.8875		11.92	10.6635		11.92	8.496		11.92	4.9495
11.93	22.5625		11.93	16.8295		11.93	10.6165		11.93	11.3715		11.93	8.3565		11.93	5.137
11.94	23.099		11.94	16.9845		11.94	10.5125		11.94	11.363		11.94	8.7115		11.94	5.126
11.95	22.9115		11.95	16.598		11.95	10.7855		11.95	10.596		11.95	9.1775		11.95	5.623
11.96	23.0485		11.96	16.063		11.96	10.747		11.96	10.3215		11.96	8.7125		11.96	5.7585
11.97	24.077		11.97	16.7305		11.97	11.1595		11.97	11.0365		11.97	8.8275		11.97	5.2085
11.98	23.64		11.98	16.541		11.98	10.9085		11.98	11.2925		11.98	8.6845		11.98	5.3055
11.99	24.305		11.99	16.826		11.99	10.326		11.99	10.92		11.99	9.2505		11.99	5.329
12	23.411		12	15.8495		12	11.071		12	11.33		12	9.37		12	5.5975
12.01	24.9605		12.01	16.879		12.01	10.965		12.01	11.1		12.01	9.0635		12.01	5.3705
12.02	24.6985		12.02	16.311		12.02	10.5975		12.02	11.5485		12.02	8.6805		12.02	5.452
12.03	24.9495		12.03	16.7135		12.03	11.3065		12.03	11.6525		12.03	8.764		12.03	5.2865
12.04	24.017		12.04	16.3685		12.04	10.882		12.04	11.5985		12.04	9.4235		12.04	4.7395
12.05	23.3695		12.05	16.5915		12.05	10.814		12.05	12.151		12.05	9.489		12.05	4.9825
12.06	23.6905		12.06	16.637		12.06	10.9205		12.06	11.559		12.06	9.303		12.06	5.4415
12.07	24.3105		12.07	16.7495		12.07	10.8175		12.07	11.2925		12.07	9.204		12.07	5.2495
12.08	23.8705		12.08	16.8315		12.08	10.329		12.08	11.735		12.08	9.0095		12.08	5.025
12.09	23.0635		12.09	17.1785		12.09	10.173		12.09	11.253		12.09	8.7525		12.09	4.979
12.1	23.468		12.1	16.39		12.1	10.418		12.1	11.3115		12.1	8.7965		12.1	4.944
12.11	23.918		12.11	16.628		12.11	10.936		12.11	11.1145		12.11	8.76		12.11	4.9185
12.12	24.346		12.12	16.899		12.12	10.522		12.12	10.7195		12.12	8.645		12.12	5.2895
12.13	23.4335		12.13	17.192		12.13	11.0825		12.13	10.8835		12.13	8.8395		12.13	5.332
12.14	23.499		12.14	16.0595		12.14	10.5545		12.14	10.8975		12.14	9.3895		12.14	5.1385
12.15	23.217		12.15	16.295		12.15	10.864		12.15	10.848		12.15	9.232		12.15	5.138
12.16	23.5355		12.16	16.4355		12.16	11.1205		12.16	10.37		12.16	9.3965		12.16	5.095
12.17	23.3565		12.17	16.2805		12.17	11.1825		12.17	10.671		12.17	9.451		12.17	5.029
12.18	23.5705		12.18	16.4535		12.18	10.8615		12.18	10.449		12.18	9.399		12.18	4.87
12.19	23.5195		12.19	16.5175		12.19	10.675		12.19	11.28		12.19	8.9495		12.19	4.565
12.2	22.8495		12.2	16.037		12.2	10.585		12.2	10.908		12.2	9.1195		12.2	4.3115
12.21	23.4185		12.21	15.934		12.21	10.414		12.21	11.528		12.21	9.5235		12.21	4.727
12.22	23.4065		12.22	15.8955		12.22	10.507		12.22	10.8105		12.22	9.2125		12.22	4.6305
12.23	23.3165		12.23	15.5185		12.23	10.507		12.23	10.5435		12.23	9.1455		12.23	4.4995
12.24	23.3135		12.24	15.6475		12.24	10.5465		12.24	10.4375		12.24	8.4235		12.24	4.641
12.25	23.356		12.25	16.286		12.25	10.3495		12.25	10.4365		12.25	9.112		12.25	4.684
12.26	22.751		12.26	15.8765		12.26	10.671		12.26	10.698		12.26	8.6205		12.26	4.7575
12.27	23.8335		12.27	15.0795		12.27	10.537		12.27	11.2815		12.27	8.889		12.27	4.472
12.28	23.4815		12.28	16.2355		12.28	10.2715		12.28	10.7545		12.28	8.6025		12.28	4.7345
12.29	23.5075		12.29	16.8475		12.29	10.378		12.29	10.6655		12.29	8.823		12.29	4.8535
12.3	22.6355		12.3	15.049		12.3	10.602		12.3	10.744		12.3	8.987		12.3	4.997
12.31	23.089		12.31	15.8665		12.31	10.891		12.31	10.9875		12.31	9.482		12.31	4.822
12.32	23.907		12.32	15.972		12.32	10.404		12.32	10.4275		12.32	9.224		12.32	4.423
12.33	23.753		12.33	15.821		12.33	11.542		12.33	10.498		12.33	8.7995		12.33	4.5945
12.34	23.952		12.34	16.027		12.34	10.572		12.34	10.47		12.34	9.3545		12.34	4.612
12.35	23.8295		12.35	16.4655		12.35	10.5765		12.35	11.512		12.35	9.33		12.35	5.0905
12.36	23.147		12.36	17.1675		12.36	11.021		12.36	11.1865		12.36	10.01		12.36	5.117
12.37	23.434		12.37	16.586		12.37	10.835		12.37	11.1885		12.37	9.4375		12.37	4.4465
12.38	23.2845		12.38	15.1355		12.38	10.4965		12.38	11.483		12.38	9.0855		12.38	4.818
12.39	22.964		12.39	16.718		12.39	10.311		12.39	11.5675		12.39	8.727		12.39	4.991
12.4	23.038		12.4	16.3885		12.4	10.274		12.4	11.141		12.4	8.99		12.4	4.922
12.41	23.12		12.41	16.384		12.41	10.799		12.41	11.301		12.41	8.844		12.41	4.588
12.42	23.904		12.42	15.8085		12.42	10.517		12.42	11.4		12.42	8.864		12.42	4.582
12.43	23.8995		12.43	16.152		12.43	10.518		12.43	10.5755		12.43	8.911		12.43	4.5655
12.44	24.0555		12.44	16.6995		12.44	10.2945		12.44	10.3715		12.44	9.2245		12.44	4.991
12.45	24.295		12.45	16.369		12.45	11.153		12.45	11.313		12.45	8.481		12.45	4.8915
12.46	23.988		12.46	16.4325		12.46	11.082		12.46	11.4535		12.46	9.1085		12.46	5.24
12.47	24.4235		12.47	17.01		12.47	10.4695		12.47	11.0065		12.47	8.508		12.47	4.7415
12.48	24.001		12.48	16.9925		12.48	10.45		12.48	11.169		12.48	8.619		12.48	5.1955
12.49	24.1355		12.49	15.985		12.49	10.889		12.49	11.437		12.49	8.897		12.49	4.928
12.5	24.0545		12.5	16.6155		12.5	10.063		12.5	11.1135		12.5	8.6955		12.5	4.7085
12.51	24.2925		12.51	16.233		12.51	10.311		12.51	11.4495		12.51	9.006		12.51	4.7145
12.52	24.1525		12.52	16.7375		12.52	10.764		12.52	10.7155		12.52	8.9505		12.52	4.7835
12.53	23.942		12.53	16.3175		12.53	10.6955		12.53	11.7395		12.53	8.608		12.53	4.7605
12.54	23.38		12.54	16.5365		12.54	11.422		12.54	11.952		12.54	8.3215		12.54	4.707
12.55	24.2455		12.55	16.735		12.55	11.0375		12.55	11.6535		12.55	8.393		12.55	4.7145
12.56	23.999		12.56	16.73		12.56	11.2395		12.56	11.9865		12.56	8.5805		12.56	4.9195
12.57	24.639		12.57	16.842		12.57	10.476		12.57	11.927		12.57	8.798		12.57	4.3785
12.58	24.218		12.58	15.6455		12.58	10.5585		12.58	11.419		12.58	8.5685		12.58	4.3105
12.59	24.4165		12.59	16.3085		12.59	10.436		12.59	11.7595		12.59	8.7675		12.59	4.628
12.6	23.879		12.6	16.0965		12.6	10.1375		12.6	11.7435		12.6	8.5485		12.6	4.8985
12.61	24.179		12.61	16.111		12.61	10.1625		12.61	12.4075		12.61	8.842		12.61	4.995
12.62	23.756		12.62	15.7905		12.62	10.0025		12.62	11.3845		12.62	8.7945		12.62	5.2715
12.63	24.2705		12.63	17.48		12.63	9.919		12.63	10.902		12.63	8.7625		12.63	5.164
12.64	23.921		12.64	16.398		12.64	10.2445		12.64	11.112		12.64	8.8625		12.64	5.1485
12.65	23.5995		12.65	16.7435		12.65	10.526		12.65	11.175		12.65	9.3175		12.65	5.2455
12.66	24.2715		12.66	16.654		12.66	10.392		12.66	10.8575		12.66	8.582		12.66	4.6735
12.67	23.538		12.67	16.6425		12.67	10.222		12.67	11.182		12.67	8.349		12.67	5.058
12.68	23.5225		12.68	16.571		12.68	10.563		12.68	10.693		12.68	8.5375		12.68	4.7205
12.69	23.787		12.69	16.381		12.69	10.124		12.69	11.667		12.69	8.506		12.69	4.81
12.7	23.498		12.7	16.5795		12.7	9.963		12.7	10.874		12.7	9.115		12.7	4.6485
12.71	24.2005		12.71	16.4845		12.71	9.9855		12.71	10.942		12.71	8.801		12.71	4.807
12.72	23.705		12.72	15.851		12.72	9.4265		12.72	11.368		12.72	8.3895		12.72	4.5665
12.73	24.416		12.73	15.991		12.73	9.8335		12.73	11.549		12.73	8.821		12.73	4.5255
12.74	23.628		12.74	15.488		12.74	10.0485		12.74	11.5845		12.74	8.9095		12.74	4.2005
12.75	23.7245		12.75	16.0085		12.75	10.2335		12.75	11.7335		12.75	8.9805		12.75	4.981
12.76	24.6355		12.76	16.5365		12.76	10.2225		12.76	12.017		12.76	8.6305		12.76	4.4625
12.77	24.7615		12.77	16.798		12.77	9.791		12.77	11.656		12.77	9.1955		12.77	4.696
12.78	25.1455		12.78	16.379		12.78	10.44		12.78	11.686		12.78	9.0515		12.78	4.476
12.79	24.249		12.79	16.7505		12.79	9.8435		12.79	11.7795		12.79	8.849		12.79	4.6655
12.8	24.39		12.8	16.8775		12.8	10.4355		12.8	11.639		12.8	9.1335		12.8	4.7035
12.81	24.2205		12.81	16.066		12.81	10.638		12.81	11.564		12.81	9.0725		12.81	4.4695
12.82	23.79		12.82	16.649		12.82	10.289		12.82	11.7135		12.82	8.7725		12.82	4.4595
12.83	24.697		12.83	16.387		12.83	10.241		12.83	11.374		12.83	8.669		12.83	4.637
12.84	24.192		12.84	16.651		12.84	10.354		12.84	11.653		12.84	8.463		12.84	4.771
12.85	24.7035		12.85	15.639		12.85	10.313		12.85	11.0825		12.85	8.6685		12.85	4.629
12.86	24.2955		12.86	16.5185		12.86	10.17		12.86	11.772		12.86	8.777		12.86	5.049
12.87	24.4755		12.87	16.6105		12.87	10.4315		12.87	11.384		12.87	8.7895		12.87	5.023
12.88	24.1725		12.88	16.094		12.88	10.5625		12.88	11.393		12.88	8.7415		12.88	4.6635
12.89	24.3475		12.89	16.497		12.89	10.5415		12.89	12.193		12.89	8.465		12.89	4.939
12.9	24.2545		12.9	16.33		12.9	10.404		12.9	12.031		12.9	9.4965		12.9	4.9105
12.91	24.6795		12.91	16.278		12.91	11.2765		12.91	11.514		12.91	9.5975		12.91	4.701
12.92	24.6635		12.92	15.758		12.92	10.59		12.92	11.9985		12.92	9.082		12.92	4.6205
12.93	23.506		12.93	15.939		12.93	10.051		12.93	11.4295		12.93	9.4885		12.93	5.0625
12.94	24.626		12.94	15.4335		12.94	10.546		12.94	11.723		12.94	8.735		12.94	4.579
12.95	24.669		12.95	15.9295		12.95	10.465		12.95	11.8605		12.95	9.021		12.95	4.801
12.96	24.9135		12.96	15.325		12.96	10.793		12.96	12.4275		12.96	8.87		12.96	4.9015
12.97	24.4605		12.97	15.9475		12.97	9.979		12.97	11.5135		12.97	8.853		12.97	4.7285
12.98	24.4215		12.98	15.6335		12.98	9.89		12.98	11.7705		12.98	8.599		12.98	4.5545
12.99	24.3275		12.99	15.051		12.99	10.2285		12.99	11.0585		12.99	9.295		12.99	4.7585
13	24.4495		13	15.736		13	10.541		13	11.4485		13	9.2195		13	5.0125
13.01	25.4295		13.01	15.9995		13.01	10.7925		13.01	10.505		13.01	9.5925		13.01	4.092
13.02	24.5865		13.02	16.496		13.02	11.1365		13.02	10.763		13.02	9.0135		13.02	4.6795
13.03	24.0315		13.03	16.1625		13.03	10.753		13.03	10.5685		13.03	8.652		13.03	4.621
13.04	24.0725		13.04	16.173		13.04	11.0795		13.04	10.6375		13.04	8.9535		13.04	4.906
13.05	24.728		13.05	16.2745		13.05	10.9875		13.05	11.179		13.05	9.3365		13.05	5.0095
13.06	24.893		13.06	15.871		13.06	10.7805		13.06	11.5995		13.06	9.081		13.06	5.201
13.07	23.98		13.07	15.019		13.07	10.5465		13.07	10.994		13.07	8.9385		13.07	5.36
13.08	24.9675		13.08	16.17		13.08	10.8995		13.08	11.5865		13.08	9.0995		13.08	5.76
13.09	24.2265		13.09	16.318		13.09	10.693		13.09	11.5515		13.09	9.244		13.09	5.6735
13.1	24.135		13.1	16.6145		13.1	11.1875		13.1	11.2145		13.1	9.2735		13.1	5.382
13.11	24.6775		13.11	16.22		13.11	11.291		13.11	10.705		13.11	8.839		13.11	5.3985
13.12	24.41		13.12	16.4255		13.12	10.5585		13.12	10.9015		13.12	8.959		13.12	5.217
13.13	24.365		13.13	15.8425		13.13	10.8455		13.13	11.3595		13.13	8.867		13.13	5.39
13.14	24.8185		13.14	15.956		13.14	10.9455		13.14	11.427		13.14	8.9045		13.14	5.49
13.15	24.1675		13.15	16.1785		13.15	10.8255		13.15	11.3955		13.15	9.088		13.15	5.5655
13.16	23.742		13.16	16.0055		13.16	10.489		13.16	11.254		13.16	9.266		13.16	5.2095
13.17	23.3645		13.17	16.568		13.17	11.076		13.17	11.0165		13.17	9.748		13.17	5.054
13.18	24.478		13.18	16.084		13.18	10.677		13.18	11.438		13.18	9.1255		13.18	5.2715
13.19	24.0175		13.19	16.19		13.19	10.8205		13.19	11.0375		13.19	9.0525		13.19	5.2385
13.2	24.607		13.2	16.413		13.2	10.89		13.2	11.3135		13.2	8.6335		13.2	5.094
13.21	24.4475		13.21	16.26		13.21	10.7945		13.21	11.4835		13.21	9.2175		13.21	5.188
13.22	24.526		13.22	16.856		13.22	10.8535		13.22	11.4435		13.22	9.122		13.22	5.0585
13.23	24.453		13.23	17.0445		13.23	10.707		13.23	11.312		13.23	9.425		13.23	5.196
13.24	24.291		13.24	16.572		13.24	10.4695		13.24	11.318		13.24	8.6385		13.24	5.243
13.25	25.1855		13.25	16.8425		13.25	10.982		13.25	10.795		13.25	8.46		13.25	5.5865
13.26	25.1225		13.26	16.4675		13.26	11.3765		13.26	11.695		13.26	8.7565		13.26	5.4635
13.27	24.664		13.27	16.624		13.27	11.453		13.27	11.132		13.27	8.8395		13.27	5.5695
13.28	24.941		13.28	16.621		13.28	10.7345		13.28	10.6725		13.28	9.122		13.28	4.899
13.29	24.5195		13.29	16.746		13.29	10.9905		13.29	10.8715		13.29	9.2345		13.29	5.565
13.3	23.8415		13.3	15.6295		13.3	10.5615		13.3	11.4915		13.3	9.1015		13.3	5.321
13.31	23.8345		13.31	16.3835		13.31	10.9725		13.31	11.462		13.31	9.3695		13.31	5.6465
13.32	24.4585		13.32	15.836		13.32	10.566		13.32	11.7085		13.32	9.465		13.32	5.945
13.33	24.5015		13.33	16.5345		13.33	9.9845		13.33	11.459		13.33	9.578		13.33	5.6095
13.34	25.3955		13.34	15.53		13.34	9.9855		13.34	11.1935		13.34	9.176		13.34	5.297
13.35	24.831		13.35	16.0105		13.35	10.301		13.35	11.285		13.35	9.501		13.35	5.7875
13.36	24.639		13.36	16.163		13.36	10.0805		13.36	10.654		13.36	9.381		13.36	5.78
13.37	24.6525		13.37	16.4235		13.37	10.089		13.37	11.1355		13.37	9.509		13.37	5.226
13.38	24.6395		13.38	16.2235		13.38	10.358		13.38	11.628		13.38	9.698		13.38	5.2205
13.39	24.937		13.39	17.1255		13.39	10.235		13.39	11.8185		13.39	9.17		13.39	5.61
13.4	24.398		13.4	16.5665		13.4	10.246		13.4	11.2945		13.4	9.2705		13.4	5.6225
13.41	24.08		13.41	16.8725		13.41	10.276		13.41	11.4975		13.41	9.1215		13.41	5.147
13.42	24.0095		13.42	16.7405		13.42	10.1055		13.42	11.5195		13.42	8.885		13.42	5.286
13.43	24.422		13.43	16.8535		13.43	9.718		13.43	11.9315		13.43	9.148		13.43	5.311
13.44	24.254		13.44	17.139		13.44	9.8675		13.44	11.774		13.44	9.277		13.44	4.962
13.45	24.266		13.45	16.598		13.45	10.3745		13.45	11.9355		13.45	9.223		13.45	5.119
13.46	24.482		13.46	16.386		13.46	10.173		13.46	12.288		13.46	8.952		13.46	4.928
13.47	25.179		13.47	16.7425		13.47	10.309		13.47	11.645		13.47	8.71		13.47	4.833
13.48	25.3265		13.48	16.3515		13.48	10.5815		13.48	11.3915		13.48	8.81		13.48	4.9515
13.49	24.95		13.49	16.3575		13.49	10.515		13.49	11.923		13.49	8.6005		13.49	4.9745
13.5	24.9365		13.5	17.268		13.5	11.4155		13.5	10.514		13.5	9.4545		13.5	4.68
13.51	24.5985		13.51	16.305		13.51	9.936		13.51	10.4935		13.51	8.658		13.51	4.615
13.52	24.4885		13.52	16.274		13.52	10.6365		13.52	10.3835		13.52	8.565		13.52	4.408
13.53	24.9505		13.53	16.8615		13.53	10.229		13.53	10.5875		13.53	8.813		13.53	4.7095
13.54	24.7625		13.54	16.789		13.54	10.43		13.54	10.7665		13.54	8.68		13.54	4.7325
13.55	24.6425		13.55	16.138		13.55	10.467		13.55	10.6835		13.55	8.729		13.55	4.8345
13.56	24.1265		13.56	16.274		13.56	9.601		13.56	10.9385		13.56	8.797		13.56	4.5815
13.57	24.639		13.57	16.8425		13.57	10.137		13.57	11.0355		13.57	9.019		13.57	5.2405
13.58	25.2985		13.58	16.542		13.58	10.3545		13.58	11.2		13.58	9.0805		13.58	4.5445
13.59	25.3655		13.59	15.9705		13.59	10.0215		13.59	11.0785		13.59	8.7495		13.59	4.7245
13.6	25.2975		13.6	16.692		13.6	10.029		13.6	11.424		13.6	8.952		13.6	4.8835
13.61	25.188		13.61	16.5755		13.61	10.6945		13.61	10.74		13.61	9.1845		13.61	5.087
13.62	25.831		13.62	16.527		13.62	10.4445		13.62	11.233		13.62	8.953		13.62	4.564
13.63	25.1715		13.63	16.8765		13.63	10.278		13.63	11.2675		13.63	9.1885		13.63	5.331
13.64	24.558		13.64	15.3505		13.64	10.0725		13.64	11.1975		13.64	9.5435		13.64	5.133
13.65	25.247		13.65	15.6715		13.65	9.8765		13.65	11.707		13.65	8.853		13.65	5.492
13.66	24.957		13.66	16.2285		13.66	10.2355		13.66	11.1165		13.66	9.854		13.66	5.383
13.67	25.009		13.67	16.234		13.67	9.6605		13.67	11.256		13.67	9.1345		13.67	5.6295
13.68	25.2365		13.68	16.5275		13.68	9.4455		13.68	11.491		13.68	9.487		13.68	4.877
13.69	25.5125		13.69	16.534		13.69	9.464		13.69	11.901		13.69	9.566		13.69	5.368
13.7	25.318		13.7	15.9105		13.7	10.0185		13.7	11.4935		13.7	9.079		13.7	5.277
13.71	25.0575		13.71	16.3915		13.71	9.8275		13.71	11.167		13.71	8.937		13.71	5.345
13.72	24.7115		13.72	15.0185		13.72	10.1105		13.72	10.45		13.72	8.882		13.72	5.6465
13.73	24.832		13.73	16.4495		13.73	10.2325		13.73	11.255		13.73	9.108		13.73	5.0975
13.74	25.0985		13.74	16.006		13.74	10.605		13.74	10.7795		13.74	9.274		13.74	5.0495
13.75	24.6155		13.75	16.358		13.75	10.2065		13.75	10.5435		13.75	9.6075		13.75	4.924
13.76	25.113		13.76	16.328		13.76	10.3435		13.76	10.9875		13.76	9.3765		13.76	5.3955
13.77	25.0405		13.77	16.7095		13.77	10.3065		13.77	10.709		13.77	9.6155		13.77	5.0845
13.78	24.925		13.78	16.2135		13.78	10.457		13.78	10.82		13.78	9.4155		13.78	5.016
13.79	25.112		13.79	16.3835		13.79	11.1245		13.79	11.0655		13.79	9.502		13.79	4.863
13.8	24.568		13.8	16.5225		13.8	9.918		13.8	10.7475		13.8	9.462		13.8	5.144
13.81	24.7205		13.81	16.414		13.81	10.3755		13.81	10.104		13.81	8.329		13.81	4.863
13.82	24.37		13.82	16.0985		13.82	11.0385		13.82	10.6025		13.82	9.095		13.82	4.9485
13.83	24.379		13.83	16.1475		13.83	10.396		13.83	11.071		13.83	8.8485		13.83	5.3265
13.84	24.8325		13.84	16.35		13.84	10.9655		13.84	9.8875		13.84	9.281		13.84	4.82
13.85	24.8305		13.85	16.3875		13.85	11.075		13.85	10.854		13.85	9.546		13.85	5.4825
13.86	25.093		13.86	16.011		13.86	11.263		13.86	11.2625		13.86	9.6685		13.86	5.035
13.87	24.5925		13.87	15.7555		13.87	11.184		13.87	11.2665		13.87	9.228		13.87	5.404
13.88	24.711		13.88	16.3315		13.88	11.475		13.88	11.3205		13.88	8.869		13.88	4.8155
13.89	24.1465		13.89	16.0105		13.89	10.8935		13.89	10.8925		13.89	9.38		13.89	4.879
13.9	24.5335		13.9	16.79		13.9	10.9525		13.9	11.548		13.9	9.36		13.9	4.9875
13.91	25.114		13.91	16.529		13.91	10.462		13.91	10.8725		13.91	9.44		13.91	4.6645
13.92	24.129		13.92	15.6305		13.92	10.9285		13.92	10.83		13.92	9.159		13.92	5.0065
13.93	24.2145		13.93	16.313		13.93	10.5795		13.93	10.714		13.93	8.857		13.93	5.077
13.94	25.1645		13.94	16.353		13.94	10.709		13.94	11.0805		13.94	9.0725		13.94	4.959
13.95	24.9855		13.95	16.0565		13.95	10.814		13.95	11.0535		13.95	8.865		13.95	4.727
13.96	24.38		13.96	16.4725		13.96	10.8285		13.96	10.752		13.96	8.9575		13.96	4.235
13.97	23.825		13.97	16.422		13.97	10.6595		13.97	10.5675		13.97	8.6995		13.97	4.666
13.98	23.7435		13.98	16.4715		13.98	10.793		13.98	10.4415		13.98	8.8865		13.98	4.89
13.99	23.517		13.99	16.714		13.99	10.847		13.99	9.334		13.99	8.7275		13.99	4.5175
14	24.4635		14	16.313		14	10.838		14	10.8665		14	8.626		14	4.312
14.01	24.191		14.01	16.3475		14.01	10.8825		14.01	9.967		14.01	9.2365		14.01	4.372
14.02	24.519		14.02	16.6765		14.02	10.5995		14.02	10.7925		14.02	8.7695		14.02	3.895
14.03	24.223		14.03	16.381		14.03	10.0805		14.03	11.17		14.03	8.778		14.03	4.2395
14.04	24.636		14.04	16.439		14.04	10.974		14.04	10.552		14.04	9.0125		14.04	4.404
14.05	24.537		14.05	17.0865		14.05	10.864		14.05	10.587		14.05	9.6245		14.05	5.0455
14.06	24.9865		14.06	16.6215		14.06	10.4965		14.06	11.091		14.06	9.6345		14.06	4.567
14.07	24.3585		14.07	16.3		14.07	10.706		14.07	11.0715		14.07	8.9175		14.07	4.9335
14.08	23.8015		14.08	16.2295		14.08	10.3065		14.08	11.4225		14.08	9.898		14.08	4.9105
14.09	24.66		14.09	16.1735		14.09	9.9965		14.09	10.416		14.09	9.2175		14.09	4.3875
14.1	24.219		14.1	15.819		14.1	10.461		14.1	10.5905		14.1	9.118		14.1	4.8485
14.11	24.595		14.11	16.572		14.11	10.954		14.11	11.0365		14.11	9.2		14.11	4.884
14.12	24.515		14.12	16.349		14.12	10.5085		14.12	11.5785		14.12	9.2205		14.12	5.0895
14.13	25.082		14.13	16.431		14.13	10.6505		14.13	11.047		14.13	8.7465		14.13	5.169
14.14	25.017		14.14	15.7495		14.14	10.563		14.14	10.8395		14.14	9.272		14.14	5.0685
14.15	24.718		14.15	16.017		14.15	10.153		14.15	11.1045		14.15	9.1765		14.15	5.4765
14.16	25.187		14.16	16.1025		14.16	9.977		14.16	10.377		14.16	9.2635		14.16	5.0975
14.17	23.6535		14.17	16.1635		14.17	10.1275		14.17	10.4795		14.17	9.362		14.17	5.376
14.18	23.674		14.18	16.487		14.18	10.131		14.18	10.404		14.18	9.472		14.18	5.103
14.19	24.3825		14.19	16.4905		14.19	10.5025		14.19	11.59		14.19	9.553		14.19	5.2625
14.2	25.0745		14.2	15.994		14.2	10.461		14.2	10.512		14.2	9.7195		14.2	5.2595
14.21	24.6325		14.21	16.235		14.21	10.169		14.21	10.96		14.21	9.841		14.21	4.692
14.22	25.146		14.22	15.715		14.22	10.827		14.22	10.8535		14.22	9.5355		14.22	5.1485
14.23	24.935		14.23	16.0515		14.23	10.4405		14.23	10.6235		14.23	8.741		14.23	5.1815
14.24	24.5525		14.24	16.6335		14.24	9.972		14.24	11.1785		14.24	9.5615		14.24	5.1185
14.25	25.6005		14.25	16.682		14.25	10.3415		14.25	11.2595		14.25	9.282		14.25	5.512
14.26	25.3535		14.26	16.2895		14.26	10.2865		14.26	11.718		14.26	9.283		14.26	5.2475
14.27	24.5415		14.27	16.054		14.27	10.2195		14.27	10.997		14.27	9.3025		14.27	5.2985
14.28	24.026		14.28	16.27		14.28	10.523		14.28	11.0565		14.28	9.306		14.28	5.5225
14.29	24.055		14.29	17.0315		14.29	9.9445		14.29	11.0565		14.29	8.9565		14.29	5.834
14.3	23.937		14.3	17.2055		14.3	10.322		14.3	11.38		14.3	8.9665		14.3	5.6595
14.31	24.6245		14.31	17.1135		14.31	10.637		14.31	11.3345		14.31	9.6		14.31	5.559
14.32	23.118		14.32	16.9275		14.32	9.905		14.32	11.6355		14.32	9.4215		14.32	5.391
14.33	23.666		14.33	17.3615		14.33	10.094		14.33	11.169		14.33	9.548		14.33	5.257
14.34	23.869		14.34	17.145		14.34	10.0085		14.34	11.5175		14.34	9.2305		14.34	5.941
14.35	24.14		14.35	16.8685		14.35	10.429		14.35	10.991		14.35	8.9635		14.35	5.576
14.36	24.67		14.36	16.2615		14.36	9.7125		14.36	10.8815		14.36	9.2985		14.36	5.3585
14.37	23.3705		14.37	16.846		14.37	10.432		14.37	11.372		14.37	9.627		14.37	5.348
14.38	23.3015		14.38	16.8515		14.38	10.7245		14.38	11.57		14.38	9.203		14.38	5.622
14.39	23.518		14.39	17.0835		14.39	10.458		14.39	11.2325		14.39	9.713		14.39	5.61
14.4	22.983		14.4	16.5195		14.4	9.932		14.4	10.7165		14.4	9.068		14.4	5.296
14.41	23.161		14.41	17.4575		14.41	10.833		14.41	10.775		14.41	9.1125		14.41	5.6285
14.42	23.565		14.42	16.182		14.42	10.8545		14.42	11.438		14.42	9.6185		14.42	5.5585
14.43	24.4765		14.43	16.356		14.43	10.8765		14.43	11.698		14.43	9.451		14.43	5.5405
14.44	23.343		14.44	16.6545		14.44	10.7335		14.44	11.4175		14.44	9.095		14.44	4.556
14.45	23.324		14.45	16.3795		14.45	11.2975		14.45	10.819		14.45	9.829		14.45	4.0805
14.46	23.4285		14.46	16.9		14.46	10.1065		14.46	10.5455		14.46	9.496		14.46	4.686
14.47	23.6165		14.47	16.5335		14.47	10.895		14.47	11.639		14.47	9.951		14.47	5.08
14.48	23.0975		14.48	17.1555		14.48	10.264		14.48	11.1265		14.48	10.307		14.48	5.115
14.49	24.2165		14.49	17.3135		14.49	10.66		14.49	10.7055		14.49	10.0225		14.49	5.2865
14.5	24.423		14.5	17.477		14.5	10.9465		14.5	11.037		14.5	9.9145		14.5	5.3205
14.51	24.1835		14.51	16.933		14.51	10.4335		14.51	10.7115		14.51	9.175		14.51	4.8975
14.52	23.6135		14.52	16.4205		14.52	10.313		14.52	10.829		14.52	9.5635		14.52	5.603
14.53	23.986		14.53	16.714		14.53	10.4455		14.53	11.1935		14.53	9.073		14.53	6.2725
14.54	23.825		14.54	17.0195		14.54	10.9365		14.54	11.547		14.54	10.206		14.54	5.968
14.55	24.337		14.55	17.1895		14.55	10.871		14.55	11.1155		14.55	9.808		14.55	5.252
14.56	24.3065		14.56	16.764		14.56	10.608		14.56	10.804		14.56	9.5245		14.56	5.668
14.57	23.8315		14.57	17.0065		14.57	11.0025		14.57	11.16		14.57	10.7625		14.57	5.3215
14.58	23.6455		14.58	16.325		14.58	10.583		14.58	11.1145		14.58	9.575		14.58	5.498
14.59	23.4675		14.59	16.409		14.59	10.4505		14.59	11.5195		14.59	9.389		14.59	6.0465
14.6	23.341		14.6	17.262		14.6	10.702		14.6	10.9185		14.6	9.8515		14.6	5.3995
14.61	23.776		14.61	16.3265		14.61	10.5685		14.61	11.3855		14.61	9.896		14.61	5.828
14.62	23.7935		14.62	16.554		14.62	9.8835		14.62	11.076		14.62	10.1585		14.62	5.536
14.63	24.803		14.63	17.1545		14.63	9.852		14.63	11.287		14.63	10.2725		14.63	5.3895
14.64	23.58		14.64	16.3385		14.64	10.1965		14.64	10.965		14.64	9.4775		14.64	5.883
14.65	24.202		14.65	16.7345		14.65	10.4245		14.65	10.752		14.65	9.906		14.65	5.3895
14.66	24.445		14.66	16.709		14.66	9.3585		14.66	11.034		14.66	9.963		14.66	5.634
14.67	23.731		14.67	17.51		14.67	9.296		14.67	11.329		14.67	9.871		14.67	5.952
14.68	24.233		14.68	17.261		14.68	10.5265		14.68	10.813		14.68	9.953		14.68	6.248
14.69	24.12		14.69	17.2165		14.69	10.098		14.69	10.9755		14.69	9.8175		14.69	6.2205
14.7	24.405		14.7	16.4655		14.7	10.292		14.7	11.236		14.7	9.862		14.7	6.054
14.71	23.9635		14.71	17.5555		14.71	10.7625		14.71	10.7935		14.71	9.956		14.71	5.8005
14.72	24.6045		14.72	16.6045		14.72	10.8025		14.72	11.552		14.72	10.4925		14.72	6.2925
14.73	24.0015		14.73	17.2475		14.73	10.2355		14.73	11.2235		14.73	9.89		14.73	5.672
14.74	24.013		14.74	16.6115		14.74	9.968		14.74	11.676		14.74	9.5035		14.74	6.0665
14.75	24.278		14.75	17.47		14.75	10.342		14.75	10.832		14.75	10.0515		14.75	5.937
14.76	24.308		14.76	16.769		14.76	10.2025		14.76	10.8795		14.76	9.807		14.76	6.338
14.77	24.0955		14.77	16.3475		14.77	9.762		14.77	10.9125		14.77	9.9455		14.77	5.7545
14.78	23.4785		14.78	16.539		14.78	9.896		14.78	11.8545		14.78	10.146		14.78	5.158
14.79	24.5455		14.79	16.567		14.79	10.201		14.79	11.215		14.79	9.506		14.79	4.8705
14.8	24.4045		14.8	16.3515		14.8	10.1175		14.8	11.8865		14.8	9.8925		14.8	6.141
14.81	23.983		14.81	16.054		14.81	10.1005		14.81	11.217		14.81	9.946		14.81	5.603
14.82	24.033		14.82	16.6455		14.82	10.554		14.82	11.1195		14.82	10.1775		14.82	5.817
14.83	24.689		14.83	16.6315		14.83	11.064		14.83	11.206		14.83	9.747		14.83	5.9855
14.84	24.817		14.84	16.5535		14.84	10.197		14.84	11.3395		14.84	10.4715		14.84	5.871
14.85	24.18		14.85	16.1465		14.85	11.103		14.85	11.198		14.85	10.238		14.85	6.619
14.86	23.44		14.86	16.1575		14.86	11.129		14.86	11.0535		14.86	10.125		14.86	6.5285
14.87	23.948		14.87	16.299		14.87	10.553		14.87	11.6495		14.87	9.425		14.87	6.7105
14.88	24.492		14.88	15.8005		14.88	10.3465		14.88	11.8155		14.88	10.17		14.88	6.71
14.89	24.0895		14.89	15.929		14.89	10.548		14.89	11.6745		14.89	9.5525		14.89	6.141
14.9	23.264		14.9	15.9515		14.9	10.4345		14.9	11.17		14.9	9.434		14.9	6.1585
14.91	24.03		14.91	16.1865		14.91	10.6055		14.91	11.0935		14.91	9.8495		14.91	6.314
14.92	23.6275		14.92	16.343		14.92	10.2805		14.92	11.2565		14.92	9.4625		14.92	5.874
14.93	23.8025		14.93	16.592		14.93	9.6925		14.93	11.226		14.93	9.639		14.93	5.879
14.94	24.0215		14.94	15.803		14.94	9.9045		14.94	10.9385		14.94	9.6945		14.94	6.067
14.95	23.9245		14.95	16.194		14.95	10.3065		14.95	11.692		14.95	9.951		14.95	5.5895
14.96	24.445		14.96	16.28		14.96	9.9185		14.96	11.506		14.96	9.8785		14.96	5.251
14.97	24.644		14.97	16.0895		14.97	10.2585		14.97	11.753		14.97	9.627		14.97	5.3545
14.98	24.1455		14.98	15.764		14.98	10.2275		14.98	11.4145		14.98	9.953		14.98	5.8345
14.99	24.5065		14.99	16.7695		14.99	10.197		14.99	11.2005		14.99	9.9275		14.99	5.0895
15	24.3725		15	16.211		15	9.62		15	11.4635		15	10.27		15	5.6305
15.01	24.1715		15.01	15.7665		15.01	10.243		15.01	12.187		15.01	10.064		15.01	6.027
15.02	24.395		15.02	16.4185		15.02	10.092		15.02	11.024		15.02	10.4045		15.02	5.7205
15.03	24.629		15.03	16.1635		15.03	9.8605		15.03	11.296		15.03	10.237		15.03	6.3595
15.04	24.8755		15.04	16.443		15.04	9.761		15.04	11.8245		15.04	9.7835		15.04	6.354
15.05	24.5505		15.05	16.5565		15.05	10.0015		15.05	10.86		15.05	9.3025		15.05	5.9995
15.06	23.771		15.06	16.661		15.06	10.102		15.06	10.9625		15.06	9.6305		15.06	5.062
15.07	24.4875		15.07	16.692		15.07	10.0855		15.07	11.091		15.07	9.456		15.07	5.7075
15.08	24.0615		15.08	17.2195		15.08	9.9425		15.08	11.355		15.08	9.366		15.08	5.6535
15.09	25.0285		15.09	17.2805		15.09	9.5855		15.09	10.615		15.09	9.7865		15.09	5.586
15.1	24.224		15.1	16.4345		15.1	9.503		15.1	11.457		15.1	9.5745		15.1	5.967
15.11	23.63		15.11	17.0675		15.11	10.0145		15.11	10.0595		15.11	9.98		15.11	6.0575
15.12	24.184		15.12	16.9495		15.12	9.793		15.12	10.3675		15.12	9.687		15.12	5.5355
15.13	24.139		15.13	16.934		15.13	10.018		15.13	10.9845		15.13	9.962		15.13	5.581
15.14	23.1095		15.14	16.9635		15.14	10.0245		15.14	10.82		15.14	10.399		15.14	5.3335
15.15	23.743		15.15	17.187		15.15	9.987		15.15	10.6105		15.15	10.094		15.15	5.5965
15.16	23.8645		15.16	17.0045		15.16	10.0795		15.16	9.8255		15.16	10.4405		15.16	5.3945
15.17	24.566		15.17	17.645		15.17	10.0915		15.17	10.711		15.17	10.2975		15.17	5.165
15.18	23.539		15.18	16.584		15.18	10.126		15.18	10.316		15.18	10.1215		15.18	5.2455
15.19	24.1505		15.19	16.995		15.19	10.278		15.19	11.526		15.19	9.3425		15.19	4.749
15.2	23.9505		15.2	16.513		15.2	10.269		15.2	11.073		15.2	9.8205		15.2	5.085
15.21	24.2265		15.21	17.178		15.21	10.07		15.21	11.015		15.21	9.7735		15.21	5.7385
15.22	23.595		15.22	16.856		15.22	9.8215		15.22	11.543		15.22	9.9065		15.22	5.1545
15.23	24.395		15.23	17.2535		15.23	9.8415		15.23	11.405		15.23	9.7635		15.23	5.5485
15.24	24.066		15.24	17.2035		15.24	9.892		15.24	10.664		15.24	9.6545		15.24	5.1555
15.25	24.13		15.25	18.145		15.25	10.1085		15.25	10.819		15.25	10.0575		15.25	5.159
15.26	24.288		15.26	18.0315		15.26	10.27		15.26	11.0965		15.26	9.81		15.26	5.26
15.27	24.2565		15.27	17.1635		15.27	10.0525		15.27	10.583		15.27	9.3175		15.27	5.659
15.28	23.573		15.28	17.033		15.28	9.598		15.28	11.3035		15.28	9.4605		15.28	5.435
15.29	23.508		15.29	17.1715		15.29	9.5815		15.29	11.04		15.29	9.1975		15.29	5.0495
15.3	23.7755		15.3	17.0675		15.3	9.8945		15.3	11.4		15.3	10.0815		15.3	5.4785
15.31	24.004		15.31	17.704		15.31	9.5445		15.31	10.695		15.31	10.1075		15.31	5.5655
15.32	24.5645		15.32	17.3585		15.32	9.632		15.32	11.4235		15.32	10.068		15.32	5.473
15.33	23.6985		15.33	17.37		15.33	9.647		15.33	11.2745		15.33	9.455		15.33	5.54
15.34	24.0455		15.34	17.806		15.34	9.8205		15.34	11.397		15.34	9.6055		15.34	5.5985
15.35	23.732		15.35	17.2115		15.35	9.5485		15.35	11.6035		15.35	10.323		15.35	5.405
15.36	24.873		15.36	16.854		15.36	10.1625		15.36	11.8985		15.36	10.145		15.36	5.1995
15.37	24.876		15.37	16.6425		15.37	9.6405		15.37	11.212		15.37	10.071		15.37	5.515
15.38	24.7945		15.38	15.5515		15.38	10.3165		15.38	10.976		15.38	10.0125		15.38	5.575
15.39	24.9425		15.39	16.1715		15.39	9.9905		15.39	11.2745		15.39	9.753		15.39	5.8505
15.4	24.765		15.4	15.8745		15.4	9.985		15.4	11.423		15.4	10.2885		15.4	5.32
15.41	25.07		15.41	16.908		15.41	10.0505		15.41	11.606		15.41	9.7915		15.41	5.382
15.42	25.2355		15.42	17.4385		15.42	10.1465		15.42	11.4295		15.42	10.299		15.42	5.345
15.43	25		15.43	17.3085		15.43	10.46		15.43	11.2655		15.43	9.821		15.43	5.5875
15.44	24.5485		15.44	17.6155		15.44	10.042		15.44	11.38		15.44	9.9895		15.44	5.755
15.45	25.038		15.45	18.0955		15.45	9.9135		15.45	10.763		15.45	10.1885		15.45	5.947
15.46	25.087		15.46	17.8425		15.46	10.7365		15.46	10.8515		15.46	9.683		15.46	5.637
15.47	23.685		15.47	17.5105		15.47	9.8025		15.47	11.8965		15.47	9.6255		15.47	6.08
15.48	25.18		15.48	17.253		15.48	10.643		15.48	10.6465		15.48	10.049		15.48	5.4435
15.49	23.891		15.49	16.885		15.49	10.29		15.49	10.747		15.49	9.726		15.49	5.4545
15.5	24.614		15.5	17.357		15.5	10.9265		15.5	10.966		15.5	9.601		15.5	6.1435
15.51	24.892		15.51	16.975		15.51	10.188		15.51	10.98		15.51	9.4275		15.51	5.4385
15.52	24.4145		15.52	16.431		15.52	10.6385		15.52	11.239		15.52	9.931		15.52	5.86
15.53	25.4295		15.53	15.733		15.53	10.5665		15.53	11.406		15.53	9.786		15.53	5.5895
15.54	23.7325		15.54	16.7985		15.54	10.201		15.54	11.3445		15.54	10.1685		15.54	5.587
15.55	24.212		15.55	16.192		15.55	10.302		15.55	11.271		15.55	9.7555		15.55	5.796
15.56	24.136		15.56	15.632		15.56	10.479		15.56	11.7605		15.56	10.0055		15.56	6.227
15.57	24.491		15.57	17.2265		15.57	10.3695		15.57	11.221		15.57	9.594		15.57	5.701
15.58	24.306		15.58	16.6785		15.58	10.4285		15.58	10.931		15.58	9.7055		15.58	5.5395
15.59	24.774		15.59	16.691		15.59	10.572		15.59	11.4435		15.59	9.817		15.59	5.8575
15.6	24.154		15.6	16.03		15.6	10.2735		15.6	11.1365		15.6	9.476		15.6	5.6445
15.61	25.63		15.61	16.4205		15.61	10.6895		15.61	11.0375		15.61	9.5215		15.61	5.8775
15.62	25.629		15.62	16.4745		15.62	10.093		15.62	11.1295		15.62	9.3475		15.62	5.4035
15.63	24.6375		15.63	16.3265		15.63	10.367		15.63	10.609		15.63	9.8725		15.63	5.6795
15.64	24.7945		15.64	16.743		15.64	10.3975		15.64	10.8375		15.64	9.4095		15.64	5.6675
15.65	23.984		15.65	16.602		15.65	10.277		15.65	10.534		15.65	8.9315		15.65	5.826
15.66	24.5465		15.66	16.771		15.66	10.0355		15.66	10.9195		15.66	9.748		15.66	5.535
15.67	24.376		15.67	16.313		15.67	10.0865		15.67	10.8775		15.67	9.2015		15.67	5.4085
15.68	24.14		15.68	16.575		15.68	10.786		15.68	11.119		15.68	9.549		15.68	5.383
15.69	24.583		15.69	17.097		15.69	10.507		15.69	11.248		15.69	9.635		15.69	5.5175
15.7	24.617		15.7	15.5325		15.7	10.715		15.7	10.851		15.7	9.5885		15.7	5.5755
15.71	24.538		15.71	16.9605		15.71	10.6195		15.71	10.5025		15.71	9.23		15.71	5.019
15.72	24.8255		15.72	16.545		15.72	10.3805		15.72	11.256		15.72	9.2015		15.72	5.362
15.73	24.8005		15.73	17.3015		15.73	10.3915		15.73	11.2365		15.73	9.4945		15.73	6.1305
15.74	24.534		15.74	17.2405		15.74	10.0655		15.74	11.108		15.74	9.5625		15.74	5.879
15.75	25.596		15.75	16.925		15.75	10.1795		15.75	11.4235		15.75	9.1185		15.75	6.211
15.76	25.4695		15.76	16.713		15.76	10.355		15.76	11.3355		15.76	9.4565		15.76	5.9565
15.77	25.036		15.77	16.6085		15.77	10.3345		15.77	11.3095		15.77	9.1295		15.77	6.4385
15.78	25.6405		15.78	16.1135		15.78	10.1395		15.78	11.5395		15.78	9.0135		15.78	6.331
15.79	24.936		15.79	16.8415		15.79	9.9985		15.79	11.523		15.79	9.52		15.79	5.8325
15.8	24.469		15.8	17.1685		15.8	9.973		15.8	10.684		15.8	9.1445		15.8	5.726
15.81	25.1355		15.81	16.493		15.81	9.7515		15.81	11.281		15.81	8.813		15.81	6.049
15.82	24.488		15.82	16.564		15.82	10.111		15.82	10.88		15.82	9.221		15.82	5.6845
15.83	25.193		15.83	16.2535		15.83	10.608		15.83	11.065		15.83	9.0275		15.83	6.2475
15.84	25.555		15.84	15.856		15.84	9.8535		15.84	10.391		15.84	9.835		15.84	5.657
15.85	24.3605		15.85	17.111		15.85	9.9775		15.85	11.014		15.85	9.6785		15.85	5.938
15.86	23.868		15.86	16.087		15.86	9.812		15.86	11.0265		15.86	9.222		15.86	5.6775
15.87	24.6585		15.87	16.302		15.87	9.967		15.87	11.4625		15.87	9.258		15.87	6.1025
15.88	24.141		15.88	15.124		15.88	10.197		15.88	11.754		15.88	9.5305		15.88	6.044
15.89	24.1745		15.89	15.8305		15.89	10.258		15.89	11.569		15.89	9.833		15.89	5.5455
15.9	24.7125		15.9	14.7		15.9	9.7895		15.9	10.888		15.9	9.6845		15.9	5.506
15.91	24.391		15.91	15.2075		15.91	10.0735		15.91	11.4065		15.91	9.795		15.91	5.1
15.92	24.5885		15.92	15.3245		15.92	9.8655		15.92	11.4205		15.92	9.635		15.92	5.075
15.93	24.628		15.93	15.1		15.93	10.34		15.93	11.3895		15.93	9.7115		15.93	5.9035
15.94	24.1395		15.94	15.012		15.94	10.3325		15.94	11.261		15.94	9.785		15.94	5.8425
15.95	24.8255		15.95	15.237		15.95	10.1815		15.95	11.059		15.95	10.125		15.95	5.5265
15.96	24.129		15.96	15.22		15.96	10.3795		15.96	10.7325		15.96	9.6675		15.96	5.257
15.97	24.322		15.97	14.933		15.97	10.6555		15.97	10.448		15.97	10.2655		15.97	5.609
15.98	24.786		15.98	14.174		15.98	9.824		15.98	9.544		15.98	9.265		15.98	4.968
15.99	25.1515		15.99	15.0645		15.99	9.97		15.99	11.0465		15.99	10.164		15.99	5.874
16	24.8445		16	14.75		16	10.2865		16	10.7385		16	9.5975		16	5.851
16.01	24.715		16.01	14.5795		16.01	9.907		16.01	10.363		16.01	10.1005		16.01	5.5905
[truncated: 8,399 more rows]

## Sheet: Fig. 3i-j
MMRN1-Fibroin			MMRN1-Collagen I			MMRN1-PCL			PECAM1-Fibroin			PECAM1-Collagen I			PECAM1-PCL
[truncated: 10,003 more rows]

[truncated: 44 more sheets: Fig. 4c, Fig. 4h, Fig. 5b, Fig. 5d, Fig. 5e, Fig. 5g-h, Fig. 5k, Fig. 6c, Fig. 6f, Fig. 6g, Fig. 6i, Supplementary Fig. 2b-c, Supplementary Fig. 2f-g, Supplementary Fig. 3c, Supplementary Fig. 3d, Supplementary Fig. 3g, Supplementary Fig. 3i, Supplementary Fig. 3k, Supplementary Fig. 4b-c, Supplementary Fig. 5e …]
